# Supplementary material for: Characterization of longitudinal canal tissue in the acorn barnacle Amphibalanus amphitrite
Source: PLoS One. 2018 Dec 10;13(12):e0208352. doi: 10.1371/journal.pone.0208352 (PMC6287898; doi:10.1371/journal.pone.0208352)
Supplement: S1 Table — (XLSX) [file pone.0208352.s002.xlsx]

## Sheet: Samples Report
Identified Proteins (629/642)	Accession Number	Molecular Weight	Fisher's Exact Test (p-value): *(p < 0.02064)	Quantitative Profile	LCT 2A	LCT 2B	SMT 1A	SMT 1B
NRLrnaseq,gb|ACJ12892.1| vitellogenin 2 [Tigriopus japonicus]	comp46689_c0_seq1_6	198 kDa	< 0.00010	Longitudinal Canal high, Reproductive Tissue low	342	234	263	100
NRLrnaseq,gb|EFX74857.1| hypothetical protein DAPPUDRAFT_323929,vitelogenin?, [Daphnia pulex]	comp25629_c1_seq1_3	189 kDa	< 0.00010	Longitudinal Canal low, Reproductive Tissue high	96	361	1215	1449
AAR33079.1 settlement inducing protein complex [Balanus amphitrite]	71361896|gb	171 kDa	< 0.00010	Longitudinal Canal high, Reproductive Tissue low	236	131	116	121
NRLrnaseq,gb|AFY13482.1| MULTIFUNCin [Chthamalus fissus]	comp41028_c0_seq1_2	190 kDa	< 0.00010	Longitudinal Canal high, Reproductive Tissue low	194	139	60	101
NRLrnaseq	comp44361_c2_seq6_2	490 kDa	< 0.00010	Longitudinal Canal high, Reproductive Tissue low	100	116	83	18
NRLrnaseq,gb|ENN77259.1| hypothetical protein YQE_06088, EF-1,partial [Dendroctonus ponderosae]	comp46684_c0_seq1_6 (+1)	62 kDa	< 0.00010	Longitudinal Canal high, Reproductive Tissue low	100	97	103	86
NRLrnaseq,gb|EFX80526.1| hypothetical protein DAPPUDRAFT_51170,aldehyde dehydrogenase? [Daphnia pulex]	comp46800_c0_seq1_5 (+1)	99 kDa	< 0.00010	Longitudinal Canal high, Reproductive Tissue low	114	80	82	44
NRLrnaseq,gb|ACB36913.1| F1-ATP synthase beta subunit [Litopenaeus vannamei]	comp46865_c0_seq1_4 (+1)	73 kDa	0.0027	Longitudinal Canal low, Reproductive Tissue high	80	71	94	68
NRLrnaseq,dbj|BAM34601.1| waterborne settlement pheromone [Amphibalanus amphitrite]	comp25618_c0_seq1_5 (+1)	71 kDa	< 0.00010	Longitudinal Canal low, Reproductive Tissue high	58	86	157	180
NRLrnaseq	comp25589_c1_seq1_6	130 kDa	< 0.00010	Longitudinal Canal high, Reproductive Tissue low	62	76	57	5
Shell,emb|CAB99474.1actin[Daphniamagna]	CL3592.Contig1_Ba_mix_5	64 kDa	0.29	[]	76	61	94	95
NRLrnaseq,gb|ADD24150.1| Tubulin beta chain [Lepeophtheirus salmonis]	comp39642_c2_seq1_4	65 kDa	0.0018	Longitudinal Canal low, Reproductive Tissue high	92	45	85	57
NRLrnaseq,ref|XP_314018.2| AGAP005134-PA [Anopheles gambiae str. PEST]	comp46771_c0_seq1_4 (+1)	72 kDa	< 0.00010	Longitudinal Canal high, Reproductive Tissue low	61	70	53	36
NRLrnaseq,gb|AHK23026.1| beta-1,3-glucan-binding protein precursor[Astacus astacus]	comp47467_c0_seq1_1	449 kDa	< 0.00010	Longitudinal Canal low, Reproductive Tissue high	30	97	148	229
CYPRIDJPR2013,ref|XP_005182615.1| PREDICTED: fructose-bisphosphate aldolase isoform X2 [Musca domestica]	CL288.Contig3_Ba_mix	39 kDa	0.00012	Longitudinal Canal high, Reproductive Tissue low	56	69	60	54
NRLrnaseq,gb|KOX79881.1| Arginine kinase [Melipona quadrifasciata]	comp25628_c0_seq1_6	53 kDa	< 0.00010	Longitudinal Canal high, Reproductive Tissue low	46	76	35	41
NRLrnaseq, gb|AAN74984.1| 70kDa heat shock protein [Amphibalanus amphitrite]	comp25675_c0_seq1_5	80 kDa	0.038	[]	51	59	58	70
NRLrnaseq,gb|KFB39530.1 AGAP009623-PA-like protein (GAPDH)[Anopheles sinensis]	comp39617_c0_seq1_5	52 kDa	< 0.00010	Longitudinal Canal high, Reproductive Tissue low	60	44	34	53
NRLrnaseq, dbj|BAM34601.1| waterborne settlement pheromone [Amphibalanus amphitrite]	comp45721_c0_seq1_6 (+1)	82 kDa	< 0.00010	Longitudinal Canal high, Reproductive Tissue low	54	49	37	50
NRLrnaseq,ref|XP_012145252.1| PREDICTED: enolase isoform X1 [Megachile rotundata]	comp46691_c0_seq1_5 (+2)	61 kDa	< 0.00010	Longitudinal Canal high, Reproductive Tissue low	38	62	14	67
NRLrnaseq	comp44049_c3_seq2_5	185 kDa	< 0.00010	Longitudinal Canal high, Reproductive Tissue low	83	12	37	20
NRLrnaseq,ref|XP_002072489.2| uncharacterized protein Dwil_GK12466 [Drosophila willistoni]	comp46953_c1_seq1_5 (+1)	86 kDa	< 0.00010	Longitudinal Canal high, Reproductive Tissue low	59	33	21	23
NRLrnaseq,ref|XP_013772610.1| PREDICTED: major vault protein-like [Limulus polyphemus]	comp28056_c0_seq1_3 (+1)	119 kDa	< 0.00010	Longitudinal Canal high, Reproductive Tissue low	51	40	72	2
NRLrnaseq	comp46722_c0_seq1_6 (+1)	107 kDa	0.096	[]	38	48	58	46
NRLrnaseq	comp48018_c0_seq1_5 (+1)	67 kDa	< 0.00010	Longitudinal Canal high, Reproductive Tissue low	40	44	14	0
NRLrnaseq	comp52777_c0_seq1_1	101 kDa	< 0.00010	Longitudinal Canal high, Reproductive Tissue low	40	43	23	5
NRLrnaseq,ref|XP_014711566.1| PREDICTED: LOW QUALITY PROTEIN: tubulin alpha-1D chain-like [Equus asinus]	comp44179_c0_seq1_5	62 kDa	0.47	[]	48	34	73	51
NRLrnaseq, ref|XP_015836063.1| PREDICTED: hemocyte protein-glutamine gamma-glutamyltransferase [Tribolium castaneum]	comp60031_c0_seq1_2	142 kDa	< 0.00010	Longitudinal Canal high, Reproductive Tissue low	56	26	6	2
NRLrnaseq,ref|XP_011691156.1| PREDICTED: 14-3-3 protein zeta isoform X1 [Wasmannia auropunctata]	comp44184_c0_seq1_4 (+1)	51 kDa	0.00053	Longitudinal Canal high, Reproductive Tissue low	39	31	27	30
NRLrnaseq,ref|XP_012262935.1| PREDICTED: hemocytin [Athalia rosae]	comp81481_c0_seq1_6	155 kDa	< 0.00010	Longitudinal Canal high, Reproductive Tissue low	39	31	8	2
NRLrnaseq,ref|XP_012283862.1| PREDICTED: serine protease 42-like isoform X2 [Orussus abietinus]	comp26009_c0_seq1_5 (+2)	77 kDa	< 0.00010	Longitudinal Canal high, Reproductive Tissue low	41	24	21	11
NRLrnaseq	comp46844_c0_seq1_4 (+2)	89 kDa	0.0012	Longitudinal Canal high, Reproductive Tissue low	46	18	26	27
NRLrnaseq,ref|XP_013785591.1| PREDICTED: 60S ribosomal protein L4-like [Limulus polyphemus]	comp46810_c0_seq1_6 (+2)	49 kDa	0.0094	Longitudinal Canal high, Reproductive Tissue low	25	38	35	25
NRLrnaseq, ref|XP_971685.1| PREDICTED: protein disulfide-isomerase A3 [Tribolium castaneum]	comp47205_c0_seq1_2	209 kDa	0.43	[]	20	41	43	51
NRLrnaseq, gb|EFX69032.1| mitochondrial malate dehydrogenase [Daphnia pulex]	comp49782_c0_seq1_2	53 kDa	0.18	[]	20	41	48	28
NRLrnaseq,ref|XP_011640591.1| PREDICTED: basement membrane-specific heparan sulfate proteoglycan core protein isoform	comp43075_c0_seq1_4	157 kDa	0.0028	Longitudinal Canal high, Reproductive Tissue low	40	16	47	0
NRLrnaseq,ref|XP_012540410.1| PREDICTED: probable aconitate hydratase, mitochondrial [Monomorium pharaonis]	comp44680_c1_seq1_3	107 kDa	< 0.00010	Longitudinal Canal high, Reproductive Tissue low	18	37	28	5
CYPRIDJPR2013,gb|ADJ94951.2| voltage-dependent anion-selective channel [Eriocheir sinensis]	CL95.Contig1_Ba_mix	30 kDa	0.0012	Longitudinal Canal high, Reproductive Tissue low	25	29	23	19
NRLrnaseq,ref|XP_013778554.1| PREDICTED: apolipophorins-like [Limulus polyphemus]	comp42418_c4_seq1_5	459 kDa	< 0.00010	Longitudinal Canal high, Reproductive Tissue low	10	43	18	7
NRLrnaseq,gb|EHJ66818.1| putative phosphoglycerate kinase [Danaus plexippus]	comp48075_c0_seq1_4 (+1)	46 kDa	< 0.00010	Longitudinal Canal high, Reproductive Tissue low	18	35	11	22
NRLrnaseq	comp25593_c0_seq1_5 (+1)	70 kDa	0.0012	Longitudinal Canal high, Reproductive Tissue low	18	34	30	10
NRLrnaseq,ref|XP_011184596.1| PREDICTED: cofilin/actin-depolymerizing factor homolog [Bactrocera cucurbitae]	comp49100_c0_seq1_2	32 kDa	< 0.00010	Longitudinal Canal high, Reproductive Tissue low	26	25	14	16
NRLrnaseq	comp25823_c0_seq1_2 (+1)	61 kDa	0.11	[]	20	30	34	23
NRLrnaseq	comp61847_c0_seq1_1	121 kDa	< 0.00010	Longitudinal Canal high, Reproductive Tissue low	44	6	23	0
NRLrnaseq,gb|AJR20988.1| phosphoglucose-6-isomerase [Ostrinia furnacalis]	comp25695_c0_seq1_1 (+1)	93 kDa	< 0.00010	Longitudinal Canal high, Reproductive Tissue low	38	10	8	0
Shell,gb|EFX74857.1hypotheticalproteinDAPPUDRAFT_323929(vitellogenin?)[Daphniapulex]	CL775.Contig2_Ba_mix_4	122 kDa	< 0.00010	Longitudinal Canal low, Reproductive Tissue high	13	33	222	240
NRLrnaseq, gb|KDR13939.1| Laminin subunit alpha, partial [Zootermopsis nevadensis]	comp46645_c1_seq1_4	358 kDa	0.047	[]	24	22	44	3
NRLrnaseq	comp39552_c1_seq1_4	133 kDa	0.04	[]	21	24	36	9
NRLrnaseq	comp52649_c0_seq1_6	328 kDa	0.00046	Longitudinal Canal high, Reproductive Tissue low	22	23	30	0
NRLrnaseq	comp46938_c0_seq1_5 (+1)	33 kDa	< 0.00010	Longitudinal Canal high, Reproductive Tissue low	16	28	20	4
NRLrnaseq, gb|AGQ49465.1| acidic ribosomal protein P0 [Rhipicephalus microplus]	comp46696_c0_seq1_5 (+1)	41 kDa	0.27	[]	16	27	41	32
NRLrnaseq,ref|XP_009062501.1| hypothetical protein LOTGIDRAFT_194671,methylmalonate-semialdehyde dehydrogenase? [Lottia gigantea]	comp47979_c0_seq1_5 (+1)	81 kDa	0.029	[]	17	26	28	13
NRLrnaseq	comp49658_c0_seq1_6 (+1)	157 kDa	0.11	[]	23	20	42	6
NRLrnaseq	comp25661_c0_seq1_6 (+1)	182 kDa	< 0.00010	Longitudinal Canal high, Reproductive Tissue low	5	37	10	5
NRLrnaseq	comp45468_c2_seq1_5	594 kDa	0.00059	Longitudinal Canal low, Reproductive Tissue high	5	35	107	0
NRLrnaseq	comp46772_c0_seq1_5 (+2)	53 kDa	0.0011	Longitudinal Canal high, Reproductive Tissue low	17	21	11	14
NRLrnaseq	comp58322_c0_seq1_2	51 kDa	< 0.00010	Longitudinal Canal high, Reproductive Tissue low	17	21	0	0
NRLrnaseq, gb|ALK82311.1| pyruvate kinase [Macrobrachium nipponense]	comp45539_c2_seq1_4	105 kDa	0.5	[]	21	16	26	30
NRLrnaseq	comp45617_c0_seq1_6 (+2)	40 kDa	0.018	Longitudinal Canal high, Reproductive Tissue low	18	19	22	10
CYPRIDJPR2013,ref|XP_014475777.1| PREDICTED: tumor protein D54 isoform X1 [Dinoponera quadriceps]	Unigene11430_Ba_mix	23 kDa	< 0.00010	Longitudinal Canal high, Reproductive Tissue low	16	21	14	0
NRLrnaseq	comp39677_c0_seq1_6	79 kDa	< 0.00010	Longitudinal Canal high, Reproductive Tissue low	22	15	12	0
NRLrnaseq,gb|AAY66852.1| ADP/ATP translocase [Ixodes scapularis]	comp46721_c0_seq1_4 (+2)	47 kDa	0.22	[]	12	24	52	12
NRLrnaseq	comp60355_c0_seq1_4	216 kDa	0.031	[]	19	17	29	4
NRLrnaseq	comp42019_c1_seq2_4	349 kDa	0.018	Longitudinal Canal high, Reproductive Tissue low	15	21	26	5
NRLrnaseq	comp47015_c0_seq1_5	68 kDa	0.00068	Longitudinal Canal high, Reproductive Tissue low	15	21	17	5
NRLrnaseq	comp49998_c0_seq1_4 (+1)	66 kDa	< 0.00010	Longitudinal Canal high, Reproductive Tissue low	19	17	8	0
NRLrnaseq	comp51207_c0_seq1_1 (+1)	31 kDa	0.032	[]	13	22	17	15
NRLrnaseq	comp47363_c0_seq1_2	51 kDa	0.00024	Longitudinal Canal high, Reproductive Tissue low	18	17	13	6
NRLrnaseq,dbj|BAM34601.1| waterborne settlement pheromone [Amphibalanus amphitrite]	comp47419_c0_seq1_5 (+1)	30 kDa	< 0.00010	Longitudinal Canal low, Reproductive Tissue high	13	20	42	65
NRLrnaseq, ref|XP_015590668.1| PREDICTED: myosin heavy chain, non-muscle [Cephus cinctus]	comp42303_c1_seq1_5	193 kDa	0.0034	Longitudinal Canal low, Reproductive Tissue high	19	14	36	49
NRLrnaseq	comp42854_c1_seq1_6	76 kDa	0.0055	Longitudinal Canal high, Reproductive Tissue low	14	19	18	6
NRLrnaseq, gb|EFX84424.1| hypothetical protein DAPPUDRAFT_301074 (60 kDa heat shock protein?) [Daphnia pulex]	comp44567_c0_seq1_2	96 kDa	0.26	[]	4	28	27	29
NRLrnaseq	comp46872_c0_seq1_4 (+2)	22 kDa	0.21	[]	13	19	17	21
NRLrnaseq	comp42574_c1_seq1_6	299 kDa	0.33	[]	12	19	49	3
NRLrnaseq,ref|XP_014616852.1| PREDICTED: 40S ribosomal protein S18 [Polistes canadensis]	comp46875_c0_seq1_5 (+2)	21 kDa	0.063	[]	10	21	17	13
NRLrnaseq	comp46971_c0_seq1_5 (+1)	52 kDa	0.0039	Longitudinal Canal high, Reproductive Tissue low	22	9	16	5
NRLrnaseq, ref|XP_015605772.1| PREDICTED: annexin B10 isoform X2 [Cephus cinctus]	comp46418_c2_seq2_6	72 kDa	0.001	Longitudinal Canal high, Reproductive Tissue low	18	13	12	6
NRLrnaseq,gb|AID47197.1| peroxinectin [Macrophthalmus japonicus]	comp27438_c0_seq1_2 (+1)	110 kDa	< 0.00010	Longitudinal Canal high, Reproductive Tissue low	14	17	0	5
NRLrnaseq	comp46878_c0_seq1_6 (+1)	68 kDa	0.066	[]	10	20	12	17
NRLrnaseq, gb|KFM75732.1| Neuronal acetylcholine receptor subunit alpha-2, partial [Stegodyphus mimosarum]	comp47127_c0_seq1_6 (+1)	54 kDa	< 0.00010	Longitudinal Canal high, Reproductive Tissue low	14	16	6	0
NRLrnaseq, gb|AHF20999.1| catalase [Marsupenaeus japonicus]	comp45197_c1_seq1_3	74 kDa	< 0.00010	Longitudinal Canal high, Reproductive Tissue low	11	19	3	0
NRLrnaseq	comp27484_c0_seq1_3	56 kDa	< 0.00010	Longitudinal Canal high, Reproductive Tissue low	10	20	6	5
NRLrnaseq	comp55062_c0_seq1_1	76 kDa	< 0.00010	Longitudinal Canal high, Reproductive Tissue low	8	22	8	0
NRLrnaseq	comp47130_c0_seq1_5 (+1)	63 kDa	0.058	[]	18	10	16	10
NRLrnaseq,ref|XP_014823992.1| PREDICTED: peptidyl-prolyl cis-trans isomerase-like [Poecilia mexicana]	comp40203_c0_seq1_4	42 kDa	0.26	[]	10	18	19	15
NRLrnaseq	comp46697_c0_seq1_6 (+2)	50 kDa	0.077	[]	14	13	18	8
NRLrnaseq	comp40016_c1_seq1_5	153 kDa	< 0.00010	Longitudinal Canal high, Reproductive Tissue low	11	16	8	0
NRLrnaseq	comp25451_c0_seq1_2	28 kDa	0.29	[]	7	19	20	12
NRLrnaseq,gb|KDR20590.1| Dolichyl-diphosphooligosaccharide--protein glycosyltransferase subunit 1 [Zootermopsis nevadensis]	comp47718_c0_seq1_5 (+1)	99 kDa	0.41	[]	11	15	31	11
NRLrnaseq	comp25599_c0_seq1_1 (+2)	40 kDa	0.1	[]	17	9	14	12
NRLrnaseq	comp25679_c0_seq1_6 (+1)	79 kDa	0.0014	Longitudinal Canal high, Reproductive Tissue low	14	12	9	5
NRLrnaseq	comp25441_c0_seq1_2	27 kDa	0.34	[]	12	13	17	15
NRLrnaseq	comp46701_c0_seq1_4 (+2)	43 kDa	0.1	[]	8	16	33	17
NRLrnaseq,gb|KFO64775.1| 40S ribosomal protein S16, partial [Corvus brachyrhynchos]	comp46911_c0_seq1_5 (+1)	22 kDa	0.36	[]	13	11	15	16
NRLrnaseq,ref|XP_008199793.1| PREDICTED: filamin-A isoform X6 [Tribolium castaneum]	comp46124_c4_seq2_1	265 kDa	0.45	[]	4	20	21	17
NRLrnaseq, gb|KFM72149.1| Allene oxide synthase-lipoxygenase protein, partial [Stegodyphus mimosarum]	comp47178_c0_seq1_6	113 kDa	0.28	[]	20	4	5	24
NRLrnaseq,gb|EFX86204.1| hypothetical protein DAPPUDRAFT_222210,phosphoglycerate mutase? [Daphnia pulex]	comp47208_c0_seq1_6 (+1)	53 kDa	0.014	Longitudinal Canal high, Reproductive Tissue low	9	15	4	13
NRLrnaseq	comp41497_c3_seq1_1 (+1)	96 kDa	0.2	[]	6	18	20	7
NRLrnaseq	comp45481_c1_seq1_5 (+2)	324 kDa	0.04	[]	14	10	20	0
NRLrnaseq	comp43843_c1_seq1_2	117 kDa	0.00068	Longitudinal Canal high, Reproductive Tissue low	15	9	11	0
NRLrnaseq	comp48376_c0_seq1_5	47 kDa	< 0.00010	Longitudinal Canal high, Reproductive Tissue low	10	14	5	0
NRLrnaseq	comp50599_c0_seq1_2	35 kDa	0.42	[]	8	15	14	17
NRLrnaseq, ref|XP_015125747.1| PREDICTED: phosphoenolpyruvate carboxykinase [GTP]-like [Diachasma alloeum]	comp25696_c0_seq1_2 (+1)	96 kDa	0.29	[]	9	14	28	0
NRLrnaseq	comp49913_c0_seq1_4 (+1)	38 kDa	0.21	[]	11	12	16	10
NRLrnaseq	comp27471_c1_seq1_1 (+1)	58 kDa	0.021	[]	18	5	13	4
NRLrnaseq	comp45609_c0_seq1_4	74 kDa	0.00014	Longitudinal Canal high, Reproductive Tissue low	13	10	8	0
NRLrnaseq,dbj|BAN20210.1| ribosomal protein L23A [Riptortus pedestris]	comp25613_c0_seq1_3 (+1)	22 kDa	0.13	[]	8	14	26	19
NRLrnaseq,gb|AIL48436.1| small subunit ribosomal protein 14, partial [Micoletzkya japonica]	comp25602_c0_seq1_4 (+1)	25 kDa	0.41	[]	5	17	22	14
NRLrnaseq	comp25564_c1_seq1_2	51 kDa	0.53	[]	7	15	14	18
NRLrnaseq, ref|XP_006562249.1| PREDICTED: papilin-like isoform X8 [Apis mellifera]	comp43843_c2_seq1_5	311 kDa	0.0035	Longitudinal Canal high, Reproductive Tissue low	19	3	12	0
NRLrnaseq,ref|XP_012250991.1| PREDICTED: heat shock protein 83 [Athalia rosae]	comp46754_c0_seq1_4 (+1)	90 kDa	0.11	[]	10	11	19	25
NRLrnaseq	comp40640_c0_seq1_4	63 kDa	0.27	[]	6	15	15	23
NRLrnaseq,dbj|BAJ23879.1| glycogen phosphorylase [Marsupenaeus japonicus]	comp47227_c0_seq1_5	115 kDa	0.061	[]	13	8	11	7
NRLrnaseq, gb|ACO12519.1| Nucleoside diphosphate kinase A 1 [Lepeophtheirus salmonis]	comp25690_c0_seq1_4	31 kDa	< 0.00010	Longitudinal Canal high, Reproductive Tissue low	11	10	0	0
NRLrnaseq	comp46946_c0_seq1_5 (+1)	171 kDa	0.54	[]	6	14	30	0
NRLrnaseq, ref|XP_014255870.1| PREDICTED: prohibitin-2 [Cimex lectularius]	comp27234_c1_seq1_3	51 kDa	0.43	[]	9	11	20	7
NRLrnaseq	comp27421_c0_seq1_1	74 kDa	0.21	[]	4	16	15	7
NRLrnaseq,gb|KFM77525.1| 60S ribosomal protein L31, partial [Stegodyphus mimosarum]	comp46811_c0_seq1_4 (+2)	20 kDa	0.39	[]	5	15	14	12
NRLrnaseq	comp26913_c1_seq1_1	113 kDa	0.015	Longitudinal Canal high, Reproductive Tissue low	10	10	6	7
Shell,ref|XP_015438590.1PREDICTED:14-3-3proteinzeta[Dufoureanovaeangliae]	CL534.Contig3_Ba_mix_6	61 kDa	0.0004	Longitudinal Canal high, Reproductive Tissue low	17	3	0	7
NRLrnaseq, ref|XP_002589730.1| hypothetical protein BRAFLDRAFT_239453 [Branchiostoma floridae]	comp45534_c2_seq2_3 (+1)	49 kDa	< 0.00010	Longitudinal Canal high, Reproductive Tissue low	20	0	0	0
NRLrnaseq	comp46735_c0_seq1_6 (+2)	35 kDa	0.13	[]	9	10	28	12
NRLrnaseq	comp25647_c1_seq1_4	120 kDa	0.41	[]	4	15	19	6
NRLrnaseq,gb|ABD98758.1| putative ribosomal protein S4e [Graphocephala atropunctata]	comp46714_c0_seq1_6 (+2)	34 kDa	0.3	[]	8	11	20	14
NRLrnaseq	comp39572_c0_seq3_2	99 kDa	0.55	[]	10	9	16	12
NRLrnaseq	comp47085_c0_seq1_5 (+2)	50 kDa	0.34	[]	9	10	20	13
NRLrnaseq,*** No hits found ***	comp53494_c0_seq1_1	32 kDa	0.00074	Longitudinal Canal high, Reproductive Tissue low	11	8	0	7
NRLrnaseq	comp40629_c0_seq1_6	36 kDa	0.078	[]	5	13	20	21
NRLrnaseq,sp|P12261.3|EF1G_ARTSA RecName: Full=Elongation factor 1-gamma; Short=EF-1-gamma	comp46775_c0_seq1_6 (+2)	57 kDa	0.00019	Longitudinal Canal low, Reproductive Tissue high	9	9	30	36
NRLrnaseq	comp60226_c0_seq1_2	195 kDa	0.36	[]	8	10	31	0
NRLrnaseq	comp27295_c1_seq1_5	23 kDa	0.32	[]	0	18	18	14
NRLrnaseq	comp40700_c1_seq1_4 (+1)	21 kDa	0.19	[]	3	15	13	6
NRLrnaseq	comp46989_c0_seq1_5	22 kDa	0.15	[]	5	13	17	20
NRLrnaseq,gb|EFN69832.1| Putative adenosylhomocysteinase 3 [Camponotus floridanus]	comp27682_c1_seq1_3	100 kDa	0.0051	Longitudinal Canal high, Reproductive Tissue low	9	9	6	3
CYPRIDJPR2013,ref|XP_012231713.1| PREDICTED: LOW QUALITY PROTEIN:polyadenylate-binding protein 4-like [Linepithema humile]	CL11.Contig4_Ba_mix	71 kDa	0.28	[]	8	10	13	8
CYPRIDJPR2013,ref|XP_012264348.1| PREDICTED: heat shock 70 kDa protein cognate 5 [Athalia rosae]	CL528.Contig3_Ba_mix	75 kDa	0.43	[]	0	18	15	9
NRLrnaseq	comp46879_c0_seq1_4 (+1)	34 kDa	0.12	[]	11	7	12	5
NRLrnaseq,ref|XP_012277843.1| PREDICTED: annexin B10 isoform X2 [Orussus abietinus]	comp28135_c1_seq1_3	81 kDa	0.023	[]	10	8	4	8
NRLrnaseq	comp28007_c1_seq1_1 (+1)	81 kDa	0.015	Longitudinal Canal high, Reproductive Tissue low	5	13	11	0
NRLrnaseq	comp43011_c1_seq1_3	23 kDa	0.0014	Longitudinal Canal high, Reproductive Tissue low	14	4	7	0
NRLrnaseq, ref|XP_004607693.1| PREDICTED: annexin A13 [Sorex araneus]	comp27783_c0_seq3_5 (+1)	54 kDa	0.16	[]	7	10	31	4
NRLrnaseq	comp46804_c0_seq1_4 (+1)	28 kDa	0.14	[]	6	11	20	16
NRLrnaseq, gb|EHJ67857.1| hypothetical protein KGM_00084 (myosin heavy chain?)[Danaus plexippus]	comp40793_c1_seq1_6	65 kDa	0.024	[]	8	9	21	24
NRLrnaseq	comp27950_c1_seq1_2	77 kDa	0.4	[]	3	14	8	14
NRLrnaseq	comp43085_c0_seq1_3	46 kDa	0.21	[]	6	11	9	9
NRLrnaseq, ref|XP_002424979.1| ATP synthase gamma chain isoform 1, putative [Pediculus humanus corporis]	comp46893_c0_seq1_4 (+1)	56 kDa	0.17	[]	9	8	12	5
NRLrnaseq, gb|AHL84105.1| F0-ATP synthase b-chain [Litopenaeus vannamei]	comp46866_c0_seq1_6 (+1)	41 kDa	0.024	[]	7	10	11	0
NRLrnaseq	comp46757_c0_seq1_6 (+1)	21 kDa	0.14	[]	6	10	9	6
NRLrnaseq, gb|EFX84988.1| hypothetical protein DAPPUDRAFT_300823 (laminin?) [Daphnia pulex]	comp43528_c0_seq1_1	212 kDa	0.37	[]	7	9	16	4
NRLrnaseq	comp46258_c0_seq2_3	286 kDa	0.014	Longitudinal Canal high, Reproductive Tissue low	11	5	5	4
NRLrnaseq, gb|EFX87106.1| myosin heavy chain isoform 3 [Daphnia pulex]	comp46609_c0_seq2_4	230 kDa	< 0.00010	Longitudinal Canal low, Reproductive Tissue high	5	10	68	72
NRLrnaseq,ref|XP_015368344.1| PREDICTED: eukaryotic initiation factor 4A [Diuraphis noxia]	comp25442_c0_seq1_3	83 kDa	0.038	[]	13	2	24	15
NRLrnaseq	comp25659_c0_seq1_4 (+1)	30 kDa	0.37	[]	6	9	18	8
NRLrnaseq,ef|XP_011266030.1| PREDICTED: heat shock 70 kDa protein cognate 3 [Camponotus floridanus]	comp50324_c0_seq1_2	32 kDa	0.071	[]	0	15	20	16
NRLrnaseq	comp46763_c0_seq1_5 (+2)	34 kDa	0.53	[]	4	11	16	7
NRLrnaseq	comp46737_c0_seq1_4 (+1)	45 kDa	0.21	[]	9	6	18	12
NRLrnaseq	comp43744_c1_seq1_6 (+1)	26 kDa	0.08	[]	9	6	7	5
NRLrnaseq	comp40999_c0_seq1_4	78 kDa	0.11	[]	9	6	0	13
Shell,gb|ACJ12892.1vitellogenin2[Tigriopusjaponicus]	CL565.Contig1_Ba_mix_1 (+1)	194 kDa	0.024	[]	15	0	9	0
NRLrnaseq	comp25607_c0_seq1_4	17 kDa	0.0039	Longitudinal Canal high, Reproductive Tissue low	0	15	4	2
NRLrnaseq	comp77659_c0_seq1_5 (+1)	60 kDa	< 0.00010	Longitudinal Canal high, Reproductive Tissue low	7	8	0	0
NRLrnaseq, gb|ALX00076.1| moesin ezrin radixin 1-like protein isoform 1 [Melanoplus sanguinipes]	comp46957_c0_seq1_4 (+1)	96 kDa	0.3	[]	9	5	17	9
CYPRIDJPR2013,ref|XP_014711566.1| PREDICTED: LOW QUALITY PROTEIN: tubulin alpha-1D chain-like [Equus asinus]	CL43.Contig5_Ba_mix	50 kDa	0.015	Longitudinal Canal low, Reproductive Tissue high	14	0	21	20
NRLrnaseq	comp47522_c0_seq1_1	44 kDa	0.4	[]	3	11	13	11
NRLrnaseq	comp27666_c1_seq1_2	84 kDa	0.56	[]	3	11	21	0
NRLrnaseq	comp25456_c1_seq1_3	122 kDa	0.0071	Longitudinal Canal high, Reproductive Tissue low	3	11	6	0
NRLrnaseq	comp26695_c1_seq1_1	94 kDa	0.023	[]	8	6	8	0
CYPRIDJPR2013	CL78.Contig2_Ba_mix	18 kDa	0.2	[]	6	8	7	7
NRLrnaseq,gb|AAR33079.1| settlement inducing protein complex[Amphibalanus amphitrite]	comp25903_c0_seq1_3	92 kDa	0.013	Longitudinal Canal high, Reproductive Tissue low	14	0	7	0
NRLrnaseq	comp25646_c1_seq1_4 (+2)	68 kDa	0.083	[]	3	11	11	0
NRLrnaseq, ref|XP_007058519.1| PREDICTED: macrophage mannose receptor 1-like [Chelonia mydas]	comp44601_c1_seq1_1	70 kDa	0.038	[]	9	5	6	3
NRLrnaseq, ref|XP_012252877.1| PREDICTED: elongation factor 1-beta' [Athalia rosae]	comp46831_c0_seq1_4 (+1)	31 kDa	0.17	[]	5	8	14	14
NRLrnaseq	comp39294_c1_seq1_3	40 kDa	0.12	[]	10	3	6	5
NRLrnaseq,gb|AHY30855.1| ribosomal protein S23 [Periplaneta americana]	comp46744_c0_seq1_6 (+2)	19 kDa	0.32	[]	5	8	7	8
NRLrnaseq,ref|XP_013106000.1| PREDICTED: 60S ribosomal protein L8 [Stomoxys calcitrans]	comp46731_c0_seq1_4 (+1)	32 kDa	0.42	[]	5	8	16	6
NRLrnaseq, ref|XP_318019.4| AGAP004793-PA,ornithine aminotransferase [Anopheles gambiae str. PEST]	comp52041_c0_seq1_4 (+1)	93 kDa	0.23	[]	6	7	26	0
NRLrnaseq	comp45071_c1_seq1_2 (+2)	150 kDa	0.0028	Longitudinal Canal high, Reproductive Tissue low	11	2	4	0
NRLrnaseq,ref|XP_014089503.1| PREDICTED: protein takeout-like [Bactrocera oleae]	comp57038_c0_seq1_5 (+1)	47 kDa	< 0.00010	Longitudinal Canal high, Reproductive Tissue low	6	7	0	0
NRLrnaseq,ref|XP_970626.1| PREDICTED: 60S ribosomal protein L30 [Tribolium castaneum]	comp46791_c0_seq1_5 (+2)	16 kDa	0.38	[]	7	6	7	9
NRLrnaseq	comp27395_c1_seq1_5	76 kDa	0.0063	Longitudinal Canal high, Reproductive Tissue low	8	5	5	0
NRLrnaseq,gb|ABI52775.1| ribosomal protein S20 [Argas monolakensis]	comp46734_c0_seq1_4 (+2)	21 kDa	0.26	[]	4	9	7	7
NRLrnaseq	comp46916_c0_seq1_5 (+1)	72 kDa	0.21	[]	0	13	13	0
NRLrnaseq	comp41088_c0_seq1_2 (+1)	102 kDa	0.001	Longitudinal Canal high, Reproductive Tissue low	9	4	3	0
NRLrnaseq	comp47039_c0_seq1_6 (+1)	73 kDa	0.21	[]	9	3	14	11
NRLrnaseq	comp41924_c1_seq1_2	153 kDa	0.39	[]	6	6	21	0
NRLrnaseq, ref|XP_013413299.1| PREDICTED: aspartate aminotransferase, mitochondrial-like isoform X1 [Lingula anatina]	comp25917_c0_seq1_1	67 kDa	0.06	[]	8	4	8	0
NRLrnaseq	comp26443_c0_seq1_4 (+2)	89 kDa	0.53	[]	4	8	11	6
NRLrnaseq,ef|XP_013786502.1| PREDICTED: maltase 1-like [Limulus polyphemus]	comp25600_c0_seq1_4	88 kDa	0.00067	Longitudinal Canal high, Reproductive Tissue low	0	12	2	0
NRLrnaseq,ref|XP_002742001.2| PREDICTED: uncharacterized protein LOC100372598 [Saccoglossus kowalevskii]	comp25713_c0_seq1_6	174 kDa	0.0053	Longitudinal Canal high, Reproductive Tissue low	4	8	4	0
NRLrnaseq	comp45687_c0_seq1_6 (+2)	81 kDa	< 0.00010	Longitudinal Canal high, Reproductive Tissue low	8	4	0	0
NRLrnaseq	comp25666_c0_seq1_1 (+2)	20 kDa	0.45	[]	6	6	12	8
NRLrnaseq, ref|XP_014277748.1| PREDICTED: peroxiredoxin-2 [Halyomorpha halys]	comp44378_c2_seq1_6 (+1)	161 kDa	0.038	[]	6	6	7	0
NRLrnaseq	comp25614_c0_seq1_4 (+2)	27 kDa	0.15	[]	6	5	13	12
NRLrnaseq	comp44067_c1_seq1_4 (+1)	50 kDa	0.42	[]	0	11	12	7
NRLrnaseq	comp46713_c0_seq1_5 (+2)	26 kDa	0.011	Longitudinal Canal low, Reproductive Tissue high	8	3	20	16
NRLrnaseq, gb|ELU05417.1| hypothetical protein CAPTEDRAFT_177589 (betaine--homocysteine S-methyltransferase?) [Capitella teleta]	comp46825_c0_seq1_6 (+1)	61 kDa	0.1	[]	7	4	19	8
NRLrnaseq	comp50104_c0_seq1_1	69 kDa	0.31	[]	3	8	9	12
NRLrnaseq	comp46742_c0_seq1_5 (+1)	26 kDa	0.47	[]	3	8	13	5
NRLrnaseq,gb|ABW90384.1| putative ribosomal protein S25 [Sipunculus nudus]	comp46749_c0_seq1_6 (+2)	17 kDa	0.56	[]	0	11	10	6
CYPRIDJPR2013,gb|AGH70213.1| 40S ribosomal protein SA, partial [Placozoa sp. H4]	CL14333.Contig1_Ba_mix	26 kDa	0.037	[]	6	5	6	0
NRLrnaseq	comp46909_c0_seq1_4 (+2)	67 kDa	0.3	[]	0	11	7	5
NRLrnaseq, ref|XP_014246746.1| PREDICTED: ATP-citrate synthase [Cimex lectularius]	comp41164_c0_seq1_4 (+1)	143 kDa	0.061	[]	8	3	7	0
NRLrnaseq,ref|XP_014254297.1| PREDICTED: obg-like ATPase 1 [Cimex lectularius]	comp42890_c0_seq1_5 (+2)	65 kDa	0.24	[]	5	6	5	6
NRLrnaseq	comp25672_c1_seq1_3 (+1)	61 kDa	0.56	[]	4	7	11	5
NRLrnaseq	comp44907_c1_seq1_3 (+1)	51 kDa	< 0.00010	Longitudinal Canal high, Reproductive Tissue low	5	6	0	0
NRLrnaseq	comp27684_c1_seq1_1 (+1)	79 kDa	< 0.00010	Longitudinal Canal high, Reproductive Tissue low	5	6	0	0
NRLrnaseq	comp47081_c0_seq1_4 (+1)	38 kDa	< 0.00010	Longitudinal Canal high, Reproductive Tissue low	11	0	0	0
NRLrnaseq	comp45124_c0_seq1_6 (+1)	281 kDa	0.0014	Longitudinal Canal high, Reproductive Tissue low	6	5	0	2
NRLrnaseq	comp46935_c0_seq1_6 (+3)	20 kDa	0.01	Longitudinal Canal high, Reproductive Tissue low	5	6	4	0
NRLrnaseq,gb|EFX81683.1| alpha-carbonic anhydrase [Daphnia pulex]	comp54028_c0_seq1_5 (+2)	51 kDa	< 0.00010	Longitudinal Canal high, Reproductive Tissue low	5	6	0	0
NRLrnaseq	comp77189_c0_seq1_1 (+1)	121 kDa	< 0.00010	Longitudinal Canal high, Reproductive Tissue low	5	6	0	0
NRLrnaseq	comp57982_c0_seq1_3	30 kDa	< 0.00010	Longitudinal Canal high, Reproductive Tissue low	6	5	0	0
NRLrnaseq	comp85230_c0_seq1_2	13 kDa	< 0.00010	Longitudinal Canal high, Reproductive Tissue low	5	6	0	0
CYPRIDJPR2013,gb|EFX89938.1| hypothetical protein DAPPUDRAFT_230081,tropomyosin?[Daphnia pulex]	CL20.Contig32_Ba_mix	33 kDa	< 0.00010	Longitudinal Canal low, Reproductive Tissue high	0	10	39	46
NRLrnaseq,ref|XP_012252639.1| PREDICTED: 40S ribosomal protein S17 [Athalia rosae]	comp46768_c0_seq1_5 (+1)	19 kDa	0.57	[]	2	8	7	8
NRLrnaseq,gb|ACJ12892.1| vitellogenin 2 [Tigriopus japonicus]	comp47893_c0_seq1_2	197 kDa	0.53	[]	8	2	14	0
NRLrnaseq	comp46864_c0_seq1_5 (+2)	22 kDa	0.32	[]	3	7	7	4
CYPRIDJPR2013,ref|NP_001298999.1| probable elongation factor 1-delta [Papilio xuthus]	CL17858.Contig1_Ba_mix	28 kDa	0.51	[]	0	10	6	10
NRLrnaseq	comp49032_c0_seq1_2 (+1)	18 kDa	0.14	[]	0	10	6	2
NRLrnaseq	comp25623_c0_seq1_2 (+2)	15 kDa	0.57	[]	4	6	7	8
NRLrnaseq,ref|XP_014090154.1| PREDICTED: flotillin-2 isoform X2 [Bactrocera oleae]	comp27852_c0_seq1_1 (+1)	64 kDa	0.32	[]	6	4	11	0
NRLrnaseq	comp25582_c0_seq1_3 (+1)	138 kDa	0.019	Longitudinal Canal high, Reproductive Tissue low	4	6	0	4
NRLrnaseq	comp45104_c1_seq1_1 (+1)	114 kDa	0.019	Longitudinal Canal high, Reproductive Tissue low	0	10	4	0
NRLrnaseq	comp25592_c1_seq1_4	74 kDa	0.019	Longitudinal Canal high, Reproductive Tissue low	6	4	4	0
NRLrnaseq,emb|CAA72658.1| acidic ribosomal protein [Ceratitis capitata]	comp46708_c0_seq1_5 (+2)	18 kDa	0.11	[]	0	9	18	5
CYPRIDJPR2013,ref|XP_015109485.1| PREDICTED: protein disulfide-isomerase A6 [Diachasma alloeum]	CL210.Contig2_Ba_mix	47 kDa	0.13	[]	4	5	16	6
NRLrnaseq	comp50802_c0_seq1_1 (+1)	51 kDa	0.41	[]	0	9	11	5
NRLrnaseq, ref|XP_011262722.1| PREDICTED: lysosome-associated membrane glycoprotein 1-like [Camponotus floridanus]	comp39140_c0_seq1_1	101 kDa	0.062	[]	4	5	5	0
NRLrnaseq,gb|EFX88163.1| hypothetical protein DAPPUDRAFT_311761 (villin?)[Daphnia pulex]	comp40756_c0_seq1_6 (+1)	105 kDa	0.00028	Longitudinal Canal high, Reproductive Tissue low	9	0	0	0
NRLrnaseq	comp46700_c0_seq1_5 (+3)	29 kDa	0.21	[]	5	4	8	0
NRLrnaseq	comp41922_c1_seq1_5 (+1)	59 kDa	0.15	[]	4	5	7	0
NRLrnaseq	comp47263_c0_seq1_5 (+1)	38 kDa	0.00028	Longitudinal Canal high, Reproductive Tissue low	0	9	0	0
CYPRIDJPR2013	CL62.Contig1_Ba_mix	14 kDa	0.00028	Longitudinal Canal high, Reproductive Tissue low	5	4	0	0
NRLrnaseq	comp25950_c0_seq1_3 (+1)	75 kDa	0.00028	Longitudinal Canal high, Reproductive Tissue low	5	4	0	0
NRLrnaseq,ref|XP_010998277.1| PREDICTED: serpin B4-like [Camelusdromedarius]	comp26082_c0_seq1_2 (+1)	59 kDa	0.00028	Longitudinal Canal high, Reproductive Tissue low	4	5	0	0
CYPRIDJPR2013,dbj|BAN20299.1| ribosomal protein S6 [Riptortus pedestris]	CL887.Contig1_Ba_mix	25 kDa	0.068	[]	0	8	12	11
NRLrnaseq, ref|XP_001655738.1| AAEL011789-PB, citrate synthase2 [Aedes aegypti]	comp47128_c0_seq1_6 (+1)	75 kDa	0.51	[]	0	8	10	3
CYPRIDJPR2013	CL284.Contig1_Ba_mix	15 kDa	0.51	[]	4	4	9	4
NRLrnaseq, gb|EFX76544.1| hypothetical protein DAPPUDRAFT_322268 (enoyl-CoA hydratase) [Daphnia pulex]	comp45405_c0_seq2_5	276 kDa	0.58	[]	0	8	12	0
NRLrnaseq	comp46832_c0_seq1_4 (+2)	22 kDa	0.031	[]	0	8	3	0
NRLrnaseq	comp25640_c0_seq1_1 (+1)	48 kDa	0.1	[]	3	5	5	0
NRLrnaseq,ref|XP_015807982.1| PREDICTED: nidogen-2 isoformX1 [Nothobranchius furzeri]	comp33949_c0_seq1_6 (+1)	52 kDa	0.51	[]	0	8	8	5
CYPRIDJPR2013,gb|AAR33079.1| settlement inducing protein complex [Amphibalanus amphitrite]	CL68.Contig2_Ba_mix	171 kDa	0.37	[]	8	0	0	9
CYPRIDJPR2013, ref|XP_014823992.1| PREDICTED: peptidyl-prolyl cis-trans isomerase-like [Poecilia mexicana]	CL18.Contig2_Ba_mix	21 kDa	0.013	Longitudinal Canal high, Reproductive Tissue low	4	4	0	2
NRLrnaseq	comp46777_c0_seq1_5 (+2)	27 kDa	0.31	[]	0	8	9	7
NRLrnaseq	comp27652_c1_seq1_6	83 kDa	0.1	[]	5	3	5	0
NRLrnaseq	comp45196_c2_seq1_2	105 kDa	0.013	Longitudinal Canal high, Reproductive Tissue low	4	4	2	0
NRLrnaseq,gb|KPK28626.1| hypothetical protein AMK69_08495[Nitrospira bacterium SG8_3]	comp49519_c0_seq1_4	58 kDa	0.0007	Longitudinal Canal high, Reproductive Tissue low	8	0	0	0
NRLrnaseq	comp44151_c0_seq1_3 (+1)	184 kDa	0.0007	Longitudinal Canal high, Reproductive Tissue low	2	6	0	0
NRLrnaseq, gb|EFX64476.1| hypothetical protein DAPPUDRAFT_334150 (alpha-aminoadipic semialdehyde synthase) [Daphnia pulex]	comp46422_c3_seq1_5	146 kDa	0.031	[]	0	8	3	0
NRLrnaseq,ref|XP_004381119.1| PREDICTED: stimulator of interferon genes protein [Trichechus manatus latirostris]	comp50084_c0_seq1_4 (+1)	105 kDa	0.031	[]	8	0	3	0
NRLrnaseq,ref|XP_013045043.1| PREDICTED: complement receptor type 1-like [Anser cygnoides domesticus]	comp43732_c1_seq1_3	165 kDa	0.0007	Longitudinal Canal high, Reproductive Tissue low	0	8	0	0
NRLrnaseq	comp81104_c0_seq1_2	27 kDa	0.0007	Longitudinal Canal high, Reproductive Tissue low	2	6	0	0
NRLrnaseq	comp46821_c0_seq1_5 (+1)	20 kDa	0.15	[]	0	7	10	8
NRLrnaseq,ref|XP_015521689.1| PREDICTED: endoplasmin [Neodiprion lecontei]	comp44039_c0_seq1_6	118 kDa	0.18	[]	0	7	10	7
NRLrnaseq	comp46728_c0_seq1_5 (+2)	29 kDa	0.34	[]	0	7	10	4
NRLrnaseq,gb|KPM03945.1| 60S ribosomal protein L36-like protein [Sarcoptes scabiei]	comp46783_c0_seq1_6 (+1)	19 kDa	0.04	[]	0	7	11	12
NRLrnaseq	comp40774_c1_seq1_5 (+1)	114 kDa	0.34	[]	0	7	9	5
NRLrnaseq	comp46867_c0_seq1_6 (+2)	27 kDa	0.03	[]	0	7	10	14
NRLrnaseq	comp27943_c1_seq1_3 (+1)	78 kDa	0.4	[]	0	7	10	3
CYPRIDJPR2013,gb|KXJ69077.1| hypothetical protein RP20_CCG000247, T-complex protein[Aedes albopictus]	Unigene11234_Ba_mix	58 kDa	0.23	[]	4	3	11	5
NRLrnaseq	comp45568_c0_seq1_6 (+2)	121 kDa	0.16	[]	7	0	5	0
NRLrnaseq	comp43956_c0_seq2_4	101 kDa	0.0017	Longitudinal Canal high, Reproductive Tissue low	5	2	0	0
NRLrnaseq	comp48940_c0_seq1_1	63 kDa	0.28	[]	7	0	5	10
NRLrnaseq	comp47094_c0_seq1_4 (+1)	46 kDa	0.1	[]	0	7	4	0
NRLrnaseq	comp39152_c0_seq4_5	99 kDa	0.55	[]	0	7	6	5
NRLrnaseq	comp47084_c0_seq1_5 (+1)	18 kDa	0.1	[]	0	7	4	0
NRLrnaseq	comp46923_c0_seq1_5	29 kDa	0.16	[]	0	7	5	0
NRLrnaseq,gb|KOX71581.1| Ferritin heavy chain [Melipona quadrifasciata]	comp46967_c0_seq1_5 (+1)	38 kDa	0.0017	Longitudinal Canal high, Reproductive Tissue low	7	0	0	0
NRLrnaseq,ref|XP_013774278.1| PREDICTED: laminin subunit gamma-1-like [Limulus polyphemus]	comp47807_c0_seq1_4 (+1)	194 kDa	0.057	[]	3	4	3	0
NRLrnaseq	comp49035_c0_seq1_6 (+1)	57 kDa	0.0017	Longitudinal Canal high, Reproductive Tissue low	5	2	0	0
NRLrnaseq	comp43953_c0_seq1_6 (+2)	43 kDa	0.0017	Longitudinal Canal high, Reproductive Tissue low	4	3	0	0
NRLrnaseq	comp43800_c0_seq2_4	68 kDa	0.0017	Longitudinal Canal high, Reproductive Tissue low	7	0	0	0
NRLrnaseq,gb|ABU41134.1| vitellogenin 1 [Lepeophtheirus salmonis]	comp47106_c0_seq1_4 (+1)	12 kDa	< 0.00010	Longitudinal Canal low, Reproductive Tissue high	0	6	78	63
NRLrnaseq	comp46740_c0_seq1_4 (+1)	45 kDa	0.016	Longitudinal Canal low, Reproductive Tissue high	0	6	17	7
NRLrnaseq	comp46803_c0_seq1_4 (+2)	26 kDa	0.00035	Longitudinal Canal low, Reproductive Tissue high	6	0	21	14
NRLrnaseq, ref|XP_011069175.1| PREDICTED: 60S ribosomal protein L3 [Acromyrmex echinatior]	comp25684_c0_seq1_5 (+1)	51 kDa	0.052	[]	4	2	11	9
NRLrnaseq	comp47237_c0_seq1_4 (+1)	34 kDa	0.25	[]	6	0	0	5
NRLrnaseq	comp26734_c0_seq1_4 (+1)	88 kDa	0.3	[]	0	6	7	6
NRLrnaseq	comp46839_c0_seq1_6 (+5)	41 kDa	0.44	[]	0	6	7	0
NRLrnaseq	comp26334_c0_seq1_2	97 kDa	0.0043	Longitudinal Canal high, Reproductive Tissue low	6	0	0	0
NRLrnaseq, gb|EFX89938.1| hypothetical protein DAPPUDRAFT_230081,tropomyosin? [Daphnia pulex]	comp25701_c0_seq1_4	57 kDa	0.25	[]	0	6	5	0
NRLrnaseq	comp47400_c0_seq1_5 (+2)	27 kDa	0.25	[]	0	6	5	0
NRLrnaseq	comp46781_c0_seq1_6 (+1)	12 kDa	0.34	[]	0	6	4	2
NRLrnaseq	comp44806_c2_seq1_6	134 kDa	0.1	[]	2	4	0	3
NRLrnaseq	comp45803_c1_seq1_5	75 kDa	0.0043	Longitudinal Canal high, Reproductive Tissue low	6	0	0	0
NRLrnaseq	comp43174_c0_seq2_4 (+2)	144 kDa	0.0043	Longitudinal Canal high, Reproductive Tissue low	0	6	0	0
NRLrnaseq	comp46270_c1_seq1_5 (+1)	87 kDa	0.0043	Longitudinal Canal high, Reproductive Tissue low	6	0	0	0
NRLrnaseq	comp25995_c0_seq1_1 (+2)	26 kDa	0.0043	Longitudinal Canal high, Reproductive Tissue low	0	6	0	0
NRLrnaseq,ref|XP_015371096.1| PREDICTED: actin-related protein 3 [Diuraphis noxia]	comp26546_c0_seq1_6 (+1)	44 kDa	0.0043	Longitudinal Canal high, Reproductive Tissue low	6	0	0	0
NRLrnaseq, ref|XP_014261664.1| PREDICTED: hydroxysteroid dehydrogenase-like protein 2 [Cimex lectularius]	comp46667_c18_seq1_2 (+1)	69 kDa	0.0043	Longitudinal Canal high, Reproductive Tissue low	0	6	0	0
NRLrnaseq	comp42591_c0_seq1_1 (+2)	53 kDa	0.0043	Longitudinal Canal high, Reproductive Tissue low	0	6	0	0
NRLrnaseq	comp44276_c1_seq1_2	54 kDa	0.0043	Longitudinal Canal high, Reproductive Tissue low	0	6	0	0
NRLrnaseq	comp24999_c1_seq1_2	73 kDa	0.0043	Longitudinal Canal high, Reproductive Tissue low	6	0	0	0
NRLrnaseq	comp45331_c0_seq1_5	138 kDa	0.0043	Longitudinal Canal high, Reproductive Tissue low	6	0	0	0
CYPRIDJPR2013,gb|EFX87105.1| myosin heavy chain isoform 2 [Daphnia pulex]	CL45.Contig4_Ba_mix	66 kDa	< 0.00010	Longitudinal Canal low, Reproductive Tissue high	0	5	29	22
NRLrnaseq	comp25705_c1_seq1_5	45 kDa	0.005	Longitudinal Canal low, Reproductive Tissue high	0	5	16	9
NRLrnaseq,gb|KMQ91205.1| v-type proton atpase catalytic subunit a [Lasius niger]	comp26027_c0_seq1_5 (+1)	106 kDa	0.2	[]	5	0	8	5
NRLrnaseq	comp39653_c0_seq1_3 (+1)	49 kDa	0.037	[]	0	5	11	8
NRLrnaseq	comp72401_c0_seq1_1	107 kDa	0.38	[]	5	0	5	0
NRLrnaseq, ref|XP_014287451.1| PREDICTED: collagen alpha-1(I) chain-like [Halyomorpha halys]	comp65139_c0_seq1_4	34 kDa	0.56	[]	0	5	8	0
NRLrnaseq	comp24914_c1_seq1_2 (+1)	73 kDa	0.011	Longitudinal Canal high, Reproductive Tissue low	0	5	0	0
NRLrnaseq	comp45347_c0_seq1_1 (+1)	31 kDa	0.011	Longitudinal Canal high, Reproductive Tissue low	5	0	0	0
NRLrnaseq	comp42574_c0_seq1_2	253 kDa	0.57	[]	5	0	7	0
NRLrnaseq, gb|AFY13481.1| MULTIFUNCin [Semibalanus cariosus]	comp26756_c0_seq1_2	103 kDa	0.27	[]	5	0	0	4
NRLrnaseq,ref|XP_014478075.1| PREDICTED: basement membrane-specific heparan sulfate proteoglycan core protein isoform	comp44361_c1_seq1_4	420 kDa	0.011	Longitudinal Canal high, Reproductive Tissue low	0	5	0	0
NRLrnaseq	comp27153_c0_seq1_6 (+1)	88 kDa	0.011	Longitudinal Canal high, Reproductive Tissue low	5	0	0	0
NRLrnaseq	comp45954_c0_seq1_1 (+1)	492 kDa	0.011	Longitudinal Canal high, Reproductive Tissue low	0	5	0	0
NRLrnaseq	comp47050_c0_seq1_4 (+1)	23 kDa	0.011	Longitudinal Canal high, Reproductive Tissue low	0	5	0	0
NRLrnaseq,gb|EFX81878.1| hypothetical protein DAPPUDRAFT_128102,alanine-glyoxylate aminotransferase?[Daphnia pulex]PSAPSA*RP*GPTHGERRSSEIASTDRAAGGWS*SYQRSFSGVKMRLLAKSSRILKRSLS	comp40428_c0_seq2_6	69 kDa	0.38	[]	0	5	5	0
NRLrnaseq	comp25390_c0_seq1_6	28 kDa	0.011	Longitudinal Canal high, Reproductive Tissue low	0	5	0	0
NRLrnaseq	comp47243_c0_seq1_5 (+1)	49 kDa	0.27	[]	0	5	4	0
NRLrnaseq	comp47865_c0_seq1_6 (+2)	73 kDa	0.011	Longitudinal Canal high, Reproductive Tissue low	0	5	0	0
NRLrnaseq	comp25716_c0_seq1_2 (+1)	34 kDa	0.011	Longitudinal Canal high, Reproductive Tissue low	0	5	0	0
NRLrnaseq	comp38140_c0_seq1_2 (+1)	95 kDa	0.011	Longitudinal Canal high, Reproductive Tissue low	3	2	0	0
NRLrnaseq	comp45083_c0_seq1_3 (+1)	89 kDa	0.011	Longitudinal Canal high, Reproductive Tissue low	5	0	0	0
NRLrnaseq	comp25557_c1_seq1_6	33 kDa	0.011	Longitudinal Canal high, Reproductive Tissue low	0	5	0	0
NRLrnaseq	comp58419_c0_seq1_1 (+1)	49 kDa	0.011	Longitudinal Canal high, Reproductive Tissue low	5	0	0	0
NRLrnaseq	comp69241_c0_seq1_2	48 kDa	0.011	Longitudinal Canal high, Reproductive Tissue low	5	0	0	0
NRLrnaseq	comp25654_c0_seq1_4	28 kDa	0.0041	Longitudinal Canal low, Reproductive Tissue high	2	2	15	8
NRLrnaseq, gb|AJM87267.1| clathrin heavy chain [Penaeus monodon]	comp25583_c0_seq1_5 (+1)	240 kDa	< 0.00010	Longitudinal Canal low, Reproductive Tissue high	4	0	29	10
NRLrnaseq, emb|CCI71879.1| gelsolin [Homarus americanus]	comp25645_c2_seq1_4	130 kDa	0.006	Longitudinal Canal low, Reproductive Tissue high	0	4	10	12
NRLrnaseq,ref|XP_014670713.1| PREDICTED: 60S ribosomal protein L13-like [Priapulus caudatus]	comp46823_c0_seq1_5 (+2)	33 kDa	0.012	Longitudinal Canal low, Reproductive Tissue high	4	0	10	10
NRLrnaseq,ref|XP_013780642.1| PREDICTED: cytosolic non-specific dipeptidase-like [Limulus polyphemus]	comp25437_c0_seq1_6 (+1)	75 kDa	0.0028	Longitudinal Canal low, Reproductive Tissue high	0	4	12	12
NRLrnaseq	comp64558_c0_seq1_6	179 kDa	0.0019	Longitudinal Canal low, Reproductive Tissue high	0	4	25	0
NRLrnaseq	comp46748_c0_seq1_5 (+2)	25 kDa	0.27	[]	0	4	6	4
NRLrnaseq	comp44268_c2_seq2_3	207 kDa	0.3	[]	0	4	3	0
NRLrnaseq	comp47381_c0_seq1_4 (+2)	79 kDa	0.27	[]	0	4	6	4
NRLrnaseq	comp41062_c0_seq1_5 (+3)	31 kDa	0.52	[]	0	4	0	7
NRLrnaseq	comp40323_c0_seq1_4 (+1)	113 kDa	0.34	[]	4	0	9	0
CYPRIDJPR2013	Unigene11755_Ba_mix	46 kDa	0.53	[]	4	0	5	0
NRLrnaseq	comp47092_c0_seq1_6 (+2)	30 kDa	0.027	[]	0	4	0	0
NRLrnaseq,gb|AFJ74693.2| argininosuccinate lyase [Clarias batrachus]	comp44296_c3_seq1_4	126 kDa	0.18	[]	4	0	0	2
NRLrnaseq,ref|XP_013785769.1| PREDICTED: proteasome subunit alpha type-3-like [Limulus polyphemus]	comp25570_c0_seq1_3 (+2)	50 kDa	0.027	[]	4	0	0	0
NRLrnaseq	comp42019_c1_seq1_4	200 kDa	0.52	[]	4	0	7	0
CYPRIDJPR2013,ref|XP_005089076.1| PREDICTED: heterogeneous nuclear ribonucleoprotein K-like isoform X3 [Aplysia californica]	Unigene33819_Ba_mix	41 kDa	0.027	[]	4	0	0	0
NRLrnaseq	comp36152_c0_seq1_4	90 kDa	0.3	[]	4	0	3	0
NRLrnaseq	comp59587_c0_seq1_5	36 kDa	0.027	[]	0	4	0	0
NRLrnaseq, gb|KOB79129.1| Uncharacterized protein OBRU01_01093, partial (cell surface glycoprotein) [Operophtera brumata]	comp37024_c0_seq1_6	230 kDa	0.027	[]	0	4	0	0
NRLrnaseq	comp58915_c0_seq1_5	41 kDa	0.027	[]	0	4	0	0
NRLrnaseq	comp47755_c0_seq1_6 (+1)	65 kDa	0.027	[]	0	4	0	0
NRLrnaseq	comp47348_c0_seq1_4 (+1)	60 kDa	0.027	[]	0	4	0	0
NRLrnaseq, gb|KDR09560.1| hypothetical protein L798_00519 [Zootermopsis nevadensis]	comp50241_c0_seq1_4 (+1)	81 kDa	0.027	[]	4	0	0	0
NRLrnaseq	comp25721_c0_seq1_4 (+1)	53 kDa	0.027	[]	4	0	0	0
NRLrnaseq	comp52562_c0_seq1_6	52 kDa	0.027	[]	0	4	0	0
NRLrnaseq	comp36339_c0_seq1_6	26 kDa	0.027	[]	0	4	0	0
NRLrnaseq	comp39783_c0_seq1_4 (+1)	76 kDa	0.027	[]	0	4	0	0
NRLrnaseq	comp47653_c0_seq1_4 (+1)	67 kDa	0.027	[]	4	0	0	0
NRLrnaseq	comp50487_c0_seq1_4 (+1)	42 kDa	0.027	[]	4	0	0	0
NRLrnaseq	comp49964_c0_seq1_6 (+1)	19 kDa	0.027	[]	0	4	0	0
NRLrnaseq, ref|NP_001166705.1| cuticular protein RR-1 motif 52 [Bombyx mori]	comp27573_c0_seq1_3 (+1)	13 kDa	0.027	[]	0	4	0	0
NRLrnaseq	comp43747_c0_seq1_2 (+1)	97 kDa	0.027	[]	4	0	0	0
NRLrnaseq, ref|XP_013772708.1| PREDICTED: dystonin-like isoform X3 [Limulus polyphemus]	comp27061_c0_seq1_2	361 kDa	< 0.00010	Longitudinal Canal low, Reproductive Tissue high	0	3	76	0
NRLrnaseq	comp49824_c0_seq1_1	26 kDa	0.47	[]	3	0	6	0
NRLrnaseq	comp46784_c0_seq1_5 (+2)	18 kDa	0.47	[]	0	3	6	0
NRLrnaseq	comp47025_c0_seq1_4 (+1)	32 kDa	0.59	[]	3	0	4	0
NRLrnaseq	comp25664_c1_seq1_4 (+1)	41 kDa	0.066	[]	0	3	0	0
NRLrnaseq	comp47126_c0_seq1_3	17 kDa	0.021	[]	3	0	16	0
NRLrnaseq	comp47364_c1_seq1_6 (+2)	56 kDa	0.16	[]	3	0	4	6
NRLrnaseq	comp39530_c0_seq1_2 (+1)	78 kDa	0.59	[]	0	3	4	0
NRLrnaseq,***** No hits found *****	comp46881_c0_seq1_4	53 kDa	0.066	[]	0	3	0	0
NRLrnaseq	comp46918_c0_seq1_6 (+2)	49 kDa	0.37	[]	0	3	0	7
NRLrnaseq,gb|EFX80375.1| hypothetical protein DAPPUDRAFT_304007,EH domain-containing protein 3 [Daphnia pulex]	comp47963_c0_seq1_4 (+1)	109 kDa	0.59	[]	0	3	4	0
NRLrnaseq	comp46818_c0_seq1_6 (+2)	37 kDa	0.59	[]	0	3	0	4
CYPRIDJPR2013,b|KXJ18150.1| 40S ribosomal protein S12 [Exaiptasia pallida]	Unigene35274_Ba_mix	15 kDa	0.32	[]	0	3	0	2
NRLrnaseq	comp47920_c0_seq1_5 (+1)	75 kDa	0.066	[]	3	0	0	0
NRLrnaseq	comp46851_c0_seq1_5 (+1)	66 kDa	0.47	[]	3	0	6	0
NRLrnaseq	comp48962_c0_seq1_6 (+1)	43 kDa	0.066	[]	0	3	0	0
NRLrnaseq	comp35279_c0_seq1_3 (+1)	63 kDa	0.066	[]	3	0	0	0
NRLrnaseq	comp42575_c0_seq1_2 (+1)	71 kDa	0.46	[]	0	3	3	0
NRLrnaseq	comp53328_c0_seq1_2	148 kDa	0.066	[]	0	3	0	0
NRLrnaseq, gb|KDR21089.1| Glycine dehydrogenase [decarboxylating], mitochondrial [Zootermopsis nevadensis]	comp45339_c0_seq1_3 (+1)	139 kDa	0.066	[]	0	3	0	0
NRLrnaseq	comp26953_c0_seq1_1 (+2)	54 kDa	0.066	[]	3	0	0	0
NRLrnaseq	comp46066_c0_seq2_4	240 kDa	0.066	[]	3	0	0	0
NRLrnaseq	comp44265_c0_seq1_3 (+1)	149 kDa	0.066	[]	3	0	0	0
NRLrnaseq	comp72325_c0_seq1_4	31 kDa	0.066	[]	3	0	0	0
NRLrnaseq	comp26173_c0_seq1_4	55 kDa	0.066	[]	3	0	0	0
NRLrnaseq	comp40583_c0_seq1_1 (+2)	34 kDa	< 0.00010	Longitudinal Canal low, Reproductive Tissue high	0	2	17	13
NRLrnaseq	comp47500_c0_seq1_3	99 kDa	0.54	[]	2	0	4	0
NRLrnaseq	comp50931_c0_seq1_2	28 kDa	0.11	[]	2	0	5	4
NRLrnaseq, ref|XP_008195382.1| PREDICTED: tubulointerstitial nephritis antigen-like [Tribolium castaneum]	comp42025_c1_seq1_1	102 kDa	0.005	Longitudinal Canal low, Reproductive Tissue high	2	0	17	0
NRLrnaseq,gb|KDR19813.1| Lamin Dm0 [Zootermopsis nevadensis]	comp47431_c0_seq1_4 (+1)	97 kDa	0.08	[]	2	0	10	0
NRLrnaseq,ref|XP_015599458.1| PREDICTED: nucleosome assembly protein 1-like 1 [Cephus cinctus]	comp46758_c0_seq1_6 (+2)	54 kDa	0.005	Longitudinal Canal low, Reproductive Tissue high	0	2	9	8
NRLrnaseq	comp27460_c0_seq1_1 (+2)	52 kDa	0.16	[]	0	2	0	0
NRLrnaseq	comp51911_c0_seq1_1	26 kDa	0.54	[]	0	2	4	0
NRLrnaseq	comp66026_c0_seq1_3	146 kDa	0.53	[]	2	0	2	0
NRLrnaseq	comp25620_c0_seq1_4 (+1)	82 kDa	0.16	[]	0	2	0	0
NRLrnaseq	comp47970_c0_seq1_5 (+2)	32 kDa	0.67	[]	2	0	3	0
NRLrnaseq,ref|XP_012151663.1| PREDICTED: electroneutral sodium bicarbonate exchanger 1 isoform X7 [Megachile rotundata]	comp48148_c0_seq1_4 (+1)	185 kDa	0.41	[]	2	0	5	0
NRLrnaseq	comp27092_c1_seq1_4	47 kDa	0.16	[]	0	2	0	0
NRLrnaseq	comp57160_c0_seq1_5 (+1)	25 kDa	0.16	[]	2	0	0	0
NRLrnaseq	comp49263_c0_seq1_6 (+1)	96 kDa	0.16	[]	2	0	0	0
NRLrnaseq	comp43649_c0_seq1_1 (+1)	46 kDa	0.16	[]	0	2	0	0
NRLrnaseq	comp44286_c1_seq1_1 (+1)	62 kDa	0.16	[]	0	2	0	0
CYPRIDJPR2013	CL1173.Contig2_Ba_mix	41 kDa	< 0.00010	Longitudinal Canal low, Reproductive Tissue high	0	0	101	71
NRLrnaseq,ref|XP_009018486.1| hypothetical protein HELRODRAFT_185641 [Helobdella robusta]	comp25605_c0_seq1_6	57 kDa	< 0.00010	Longitudinal Canal low, Reproductive Tissue high	0	0	55	48
CYPRIDJPR2013,ref|XP_013774942.1| PREDICTED: LOW QUALITY PROTEIN: heat shock 70 kDa protein cognate 3-like [Limulus polyphemus]	CL3281.Contig1_Ba_mix	52 kDa	< 0.00010	Longitudinal Canal low, Reproductive Tissue high	0	0	45	34
NRLrnaseq,ref|XP_001655999.1| AAEL002833-PA,cathepsin,cathepsin [Aedes aegypti]	comp46262_c5_seq1_6	53 kDa	< 0.00010	Longitudinal Canal low, Reproductive Tissue high	0	0	33	60
NRLrnaseq, gb|EFX74857.1| hypothetical protein DAPPUDRAFT_323929, vitellogenin? [Daphnia pulex]	comp25611_c0_seq1_4	190 kDa	< 0.00010	Longitudinal Canal low, Reproductive Tissue high	0	0	38	29
CYPRIDJPR2013,gb|AKE07708.1| beta-tubulin isotype 1 [Bunostomum trigonocephalum]	CL1620.Contig2_Ba_mix	50 kDa	< 0.00010	Longitudinal Canal low, Reproductive Tissue high	0	0	52	19
NRLrnaseq	comp46645_c8_seq1_6	45 kDa	< 0.00010	Longitudinal Canal low, Reproductive Tissue high	0	0	25	38
CYPRIDJPR2013,ref|XP_002432355.1| paramyosin, long form, putative [Pediculus humanus corporis]	Unigene33779_Ba_mix	101 kDa	< 0.00010	Longitudinal Canal low, Reproductive Tissue high	0	0	41	20
NRLrnaseq	comp25624_c0_seq1_5 (+2)	141 kDa	< 0.00010	Longitudinal Canal low, Reproductive Tissue high	0	0	34	17
NRLrnaseq, ref|XP_015523224.1| PREDICTED: pyruvate carboxylase, mitochondrial isoform X1 [Neodiprion lecontei]	comp45991_c0_seq1_5	175 kDa	< 0.00010	Longitudinal Canal low, Reproductive Tissue high	0	0	28	12
NRLrnaseq, ref|XP_015834522.1| PREDICTED: putative ATP-dependent RNA helicase me31b [Tribolium castaneum]	comp25397_c0_seq1_3 (+3)	114 kDa	< 0.00010	Longitudinal Canal low, Reproductive Tissue high	0	0	23	22
NRLrnaseq	comp44623_c5_seq1_1 (+2)	169 kDa	< 0.00010	Longitudinal Canal low, Reproductive Tissue high	0	0	21	14
CYPRIDJPR2013,gb|EFX87106.1| myosin heavy chain isoform 3 [Daphnia pulex]	CL311.Contig1_Ba_mix	223 kDa	< 0.00010	Longitudinal Canal low, Reproductive Tissue high	0	0	19	11
CYPRIDJPR2013,ref|XP_014275234.1| PREDICTED: tubulin beta-1 chain-like isoform X2 [Halyomorpha halys]	CL1620.Contig1_Ba_mix	50 kDa	< 0.00010	Longitudinal Canal low, Reproductive Tissue high	0	0	37	17
NRLrnaseq, gb|ETN63240.1| protein disulfide isomerase [Anopheles darlingi]	comp39341_c1_seq1_5	47 kDa	< 0.00010	Longitudinal Canal low, Reproductive Tissue high	0	0	5	14
NRLrnaseq, ref|XP_008181834.1| PREDICTED: troponin T, skeletal muscle isoform X1 [Acyrthosiphon pisum]	comp25635_c0_seq1_3 (+2)	49 kDa	< 0.00010	Longitudinal Canal low, Reproductive Tissue high	0	0	19	11
NRLrnaseq	comp46993_c0_seq1_6	172 kDa	< 0.00010	Longitudinal Canal low, Reproductive Tissue high	0	0	11	14
CYPRIDJPR2013	CL1995.Contig1_Ba_mix	72 kDa	< 0.00010	Longitudinal Canal low, Reproductive Tissue high	0	0	18	20
NRLrnaseq	comp46883_c0_seq1_5 (+1)	39 kDa	< 0.00010	Longitudinal Canal low, Reproductive Tissue high	0	0	9	20
NRLrnaseq	comp46717_c0_seq1_4 (+1)	27 kDa	< 0.00010	Longitudinal Canal low, Reproductive Tissue high	0	0	12	11
NRLrnaseq	comp25610_c0_seq1_5	55 kDa	< 0.00010	Longitudinal Canal low, Reproductive Tissue high	0	0	13	17
NRLrnaseq	comp46798_c0_seq1_4 (+2)	24 kDa	< 0.00010	Longitudinal Canal low, Reproductive Tissue high	0	0	18	0
NRLrnaseq	comp47521_c0_seq1_4 (+1)	72 kDa	0.00015	Longitudinal Canal low, Reproductive Tissue high	0	0	13	4
CYPRIDJPR2013,ref|XP_003488524.1| PREDICTED: putative ATP-dependent RNA helicase Pl10 [Bombus impatiens]	CL2808.Contig1_Ba_mix	80 kDa	< 0.00010	Longitudinal Canal low, Reproductive Tissue high	0	0	16	6
NRLrnaseq	comp25558_c0_seq1_5	70 kDa	0.00072	Longitudinal Canal low, Reproductive Tissue high	0	0	4	10
NRLrnaseq	comp62743_c0_seq1_3	44 kDa	0.0057	Longitudinal Canal low, Reproductive Tissue high	0	0	10	0
NRLrnaseq, ref|XP_002128280.1| PREDICTED: acyl-coenzyme A oxidase 3, peroxisomal [Ciona intestinalis]	comp41277_c1_seq1_1	83 kDa	0.00072	Longitudinal Canal low, Reproductive Tissue high	0	0	9	5
NRLrnaseq	comp62239_c0_seq1_2 (+1)	48 kDa	0.00015	Longitudinal Canal low, Reproductive Tissue high	0	0	14	3
NRLrnaseq, gb|AKO90271.1| cathepsin A2 [Tigriopus japonicus]	comp27272_c0_seq1_4	62 kDa	0.016	Longitudinal Canal low, Reproductive Tissue high	0	0	8	0
CYPRIDJPR2013,ref|XP_014291511.1| PREDICTED: uncharacterized protein LOC106690560 isoform X2 [Halyomorpha halys]	Unigene11200_Ba_mix	19 kDa	< 0.00010	Longitudinal Canal low, Reproductive Tissue high	0	0	6	12
NRLrnaseq	comp46544_c3_seq1_4	139 kDa	< 0.00010	Longitudinal Canal low, Reproductive Tissue high	0	0	7	15
NRLrnaseq	comp47331_c0_seq1_4 (+2)	67 kDa	0.00043	Longitudinal Canal low, Reproductive Tissue high	0	0	10	5
NRLrnaseq,gb|KDR17497.1| Myosin light chain alkali [Zootermopsis nevadensis]	comp47997_c0_seq1_3 (+2)	50 kDa	< 0.00010	Longitudinal Canal low, Reproductive Tissue high	0	0	7	11
NRLrnaseq	comp25650_c0_seq1_5	183 kDa	< 0.00010	Longitudinal Canal low, Reproductive Tissue high	0	0	15	5
NRLrnaseq	comp50191_c0_seq1_3	39 kDa	0.00015	Longitudinal Canal low, Reproductive Tissue high	0	0	4	13
NRLrnaseq	comp47056_c0_seq1_3 (+1)	112 kDa	< 0.00010	Longitudinal Canal low, Reproductive Tissue high	0	0	10	12
NRLrnaseq	comp41418_c2_seq1_4	98 kDa	< 0.00010	Longitudinal Canal low, Reproductive Tissue high	0	0	24	0
NRLrnaseq,ref|XP_013183168.1| PREDICTED: 60S ribosomal protein L32 [Amyelois transitella]	comp46997_c0_seq1_6 (+2)	19 kDa	0.0095	Longitudinal Canal low, Reproductive Tissue high	0	0	9	0
CYPRIDJPR2013,ref|XP_013176659.1| PREDICTED: arginine kinase isoform X2 [Papilio xuthus]g	CL1.Contig245_Ba_mix	41 kDa	0.027	[]	0	0	0	7
CYPRIDJPR2013,gb|AII16493.1| cathepsin L, partial [Paracyclopina nana]	CL4459.Contig1_Ba_mix	39 kDa	0.00043	Longitudinal Canal low, Reproductive Tissue high	0	0	4	11
NRLrnaseq,gb|EFX79019.1| hypothetical protein DAPPUDRAFT_319971(cytochrome P450)[Daphnia pulex]	comp43980_c2_seq1_2	78 kDa	0.00015	Longitudinal Canal low, Reproductive Tissue high	0	0	10	7
NRLrnaseq, ref|XP_005185669.1| PREDICTED: cuticle protein CP14.6 [Musca domestica]	comp46983_c0_seq1_6 (+1)	22 kDa	< 0.00010	Longitudinal Canal low, Reproductive Tissue high	0	0	26	0
NRLrnaseq	comp40246_c2_seq1_2 (+1)	120 kDa	0.075	[]	0	0	5	0
NRLrnaseq	comp43492_c1_seq4_2 (+1)	108 kDa	0.045	[]	0	0	6	0
NRLrnaseq	comp43739_c1_seq1_5	105 kDa	< 0.00010	Longitudinal Canal low, Reproductive Tissue high	0	0	6	13
NRLrnaseq	comp46920_c0_seq1_5 (+1)	34 kDa	0.0034	Longitudinal Canal low, Reproductive Tissue high	0	0	4	7
NRLrnaseq	comp47214_c0_seq1_6 (+1)	55 kDa	0.0034	Longitudinal Canal low, Reproductive Tissue high	0	0	5	6
CYPRIDJPR2013,gb|AFX62860.1| alpha tubulin 84B, partial [Drosophila melanogaster]	CL43.Contig7_Ba_mix	37 kDa	0.045	[]	0	0	6	0
NRLrnaseq	comp49546_c0_seq1_2	42 kDa	0.002	Longitudinal Canal low, Reproductive Tissue high	0	0	12	0
Aacp114kDa	Aacp114kDa (+1)	114 kDa	0.0012	Longitudinal Canal low, Reproductive Tissue high	0	0	0	13
CYPRIDJPR2013,ref|XP_008196513.1| PREDICTED: myosin heavy chain, muscle isoform X3 [Tribolium castaneum]	CL5507.Contig1_Ba_mix	45 kDa	< 0.00010	Longitudinal Canal low, Reproductive Tissue high	0	0	8	12
NRLrnaseq	comp44342_c1_seq1_3	68 kDa	0.00072	Longitudinal Canal low, Reproductive Tissue high	0	0	14	0
NRLrnaseq	comp46801_c0_seq1_4	73 kDa	0.0012	Longitudinal Canal low, Reproductive Tissue high	0	0	0	13
NRLrnaseq,gb|AFY13482.1| MULTIFUNCin [Chthamalus fissus]	comp48163_c0_seq1_4	182 kDa	< 0.00010	Longitudinal Canal low, Reproductive Tissue high	0	0	0	20
NRLrnaseq	comp41138_c0_seq1_1 (+1)	166 kDa	0.00072	Longitudinal Canal low, Reproductive Tissue high	0	0	10	4
NRLrnaseq	comp46739_c0_seq1_6 (+2)	20 kDa	0.00043	Longitudinal Canal low, Reproductive Tissue high	0	0	11	4
NRLrnaseq	comp58017_c0_seq1_5	190 kDa	0.075	[]	0	0	5	0
NRLrnaseq	comp47695_c0_seq1_5	50 kDa	0.00072	Longitudinal Canal low, Reproductive Tissue high	0	0	10	4
NRLrnaseq	comp46585_c7_seq1_6	18 kDa	0.027	[]	0	0	0	7
NRLrnaseq	comp42784_c1_seq1_6 (+2)	75 kDa	0.0057	Longitudinal Canal low, Reproductive Tissue high	0	0	10	0
NRLrnaseq	comp62131_c0_seq1_1	57 kDa	0.00026	Longitudinal Canal low, Reproductive Tissue high	0	0	16	0
NRLrnaseq	comp39666_c0_seq1_4 (+1)	71 kDa	0.0095	Longitudinal Canal low, Reproductive Tissue high	0	0	3	6
NRLrnaseq	comp47161_c0_seq1_4 (+1)	74 kDa	0.36	[]	0	0	2	0
NRLrnaseq	comp42927_c0_seq1_5 (+1)	69 kDa	0.00072	Longitudinal Canal low, Reproductive Tissue high	0	0	12	2
NRLrnaseq	comp26318_c0_seq1_4 (+2)	20 kDa	0.027	[]	0	0	7	0
NRLrnaseq	comp50141_c0_seq1_1 (+1)	18 kDa	0.00043	Longitudinal Canal low, Reproductive Tissue high	0	0	15	0
NRLrnaseq,ref|NP_001032652.1| uncharacterized protein LOC641565 [Danio rerio]	comp35903_c0_seq1_6	55 kDa	0.0095	Longitudinal Canal low, Reproductive Tissue high	0	0	0	9
NRLrnaseq	comp47033_c0_seq1_4	46 kDa	0.027	[]	0	0	7	0
NRLrnaseq	comp41168_c0_seq1_4 (+1)	147 kDa	0.00026	Longitudinal Canal low, Reproductive Tissue high	0	0	12	4
NRLrnaseq	comp44842_c0_seq1_4 (+1)	172 kDa	0.075	[]	0	0	0	5
NRLrnaseq	comp42405_c0_seq1_1 (+2)	81 kDa	0.0095	Longitudinal Canal low, Reproductive Tissue high	0	0	9	0
NRLrnaseq,gb|KDR13690.1| putative cytochrome P450 49a1 [Zootermopsis nevadensis]	comp47197_c0_seq1_5	102 kDa	0.00043	Longitudinal Canal low, Reproductive Tissue high	0	0	9	6
NRLrnaseq,emb|CAO98769.1| beta-actin [Artemia franciscana]	comp62820_c0_seq1_6	48 kDa	0.00026	Longitudinal Canal low, Reproductive Tissue high	0	0	11	5
NRLrnaseq	comp42020_c0_seq1_4 (+2)	152 kDa	0.002	Longitudinal Canal low, Reproductive Tissue high	0	0	10	2
NRLrnaseq	comp28063_c0_seq1_3 (+1)	122 kDa	0.0012	Longitudinal Canal low, Reproductive Tissue high	0	0	6	7
NRLrnaseq	comp47123_c0_seq1_4 (+2)	21 kDa	0.0034	Longitudinal Canal low, Reproductive Tissue high	0	0	5	6
NRLrnaseq	comp26044_c0_seq1_4 (+1)	43 kDa	0.0034	Longitudinal Canal low, Reproductive Tissue high	0	0	5	6
NRLrnaseq	comp46896_c0_seq1_6	55 kDa	< 0.00010	Longitudinal Canal low, Reproductive Tissue high	0	0	4	14
NRLrnaseq	comp39287_c0_seq1_6	78 kDa	0.0095	Longitudinal Canal low, Reproductive Tissue high	0	0	0	9
CYPRIDJPR2013,ref|XP_014300114.1| PREDICTED: protein hu-li tai shao isoform X13 [Microplitis demolitor]	CL5885.Contig1_Ba_mix	52 kDa	0.0012	Longitudinal Canal low, Reproductive Tissue high	0	0	13	0
NRLrnaseq	comp47825_c0_seq1_5	39 kDa	0.0057	Longitudinal Canal low, Reproductive Tissue high	0	0	6	4
NRLrnaseq	comp50177_c0_seq1_6 (+1)	48 kDa	0.13	[]	0	0	4	0
NRLrnaseq	comp26136_c1_seq1_6 (+2)	118 kDa	0.0012	Longitudinal Canal low, Reproductive Tissue high	0	0	8	5
NRLrnaseq,gb|ALS05161.1| 60S ribosomal protein L19 [Paracalanus parvus]	comp46765_c0_seq1_4 (+1)	28 kDa	0.0034	Longitudinal Canal low, Reproductive Tissue high	0	0	11	0
NRLrnaseq	comp25560_c1_seq1_6	75 kDa	0.075	[]	0	0	5	0
NRLrnaseq,ref|XP_013794452.1| PREDICTED: sperm-specific protein PHI-2B/PHI-3-like [Limulus polyphemus]	comp24844_c0_seq1_2	32 kDa	0.21	[]	0	0	3	0
CYPRIDJPR2013,ref|XP_011647037.1| PREDICTED: myosin heavy chain, muscle isoform X8 [Pogonomyrmex barbatus]	CL45.Contig1_Ba_mix	60 kDa	0.0012	Longitudinal Canal low, Reproductive Tissue high	0	0	6	7
NRLrnaseq	comp48000_c0_seq1_5 (+1)	52 kDa	0.002	Longitudinal Canal low, Reproductive Tissue high	0	0	8	4
NRLrnaseq	comp26797_c0_seq1_5 (+1)	76 kDa	0.002	Longitudinal Canal low, Reproductive Tissue high	0	0	12	0
NRLrnaseq,gb|ALS05175.1| 60S ribosomal protein L35 [Paracalanus parvus]	comp46885_c0_seq1_5 (+2)	20 kDa	0.016	Longitudinal Canal low, Reproductive Tissue high	0	0	2	6
NRLrnaseq	comp25577_c0_seq1_1 (+1)	70 kDa	0.0034	Longitudinal Canal low, Reproductive Tissue high	0	0	6	5
NRLrnaseq	comp39504_c1_seq1_3	34 kDa	0.075	[]	0	0	5	0
NRLrnaseq,ref|XP_015834046.1| PREDICTED: mucin-5AC isoform X3 [Tribolium castaneum]	comp69765_c0_seq1_1	76 kDa	0.0095	Longitudinal Canal low, Reproductive Tissue high	0	0	9	0
NRLrnaseq	comp27169_c0_seq1_4 (+2)	142 kDa	0.0012	Longitudinal Canal low, Reproductive Tissue high	0	0	13	0
NRLrnaseq	comp48325_c0_seq1_3	30 kDa	0.002	Longitudinal Canal low, Reproductive Tissue high	0	0	12	0
NRLrnaseq	comp59007_c0_seq1_2	66 kDa	0.13	[]	0	0	0	4
NRLrnaseq	comp25763_c0_seq1_4 (+2)	67 kDa	0.075	[]	0	0	5	0
NRLrnaseq	comp43261_c0_seq1_2 (+2)	44 kDa	0.0034	Longitudinal Canal low, Reproductive Tissue high	0	0	9	2
NRLrnaseq	comp26018_c0_seq1_6	52 kDa	0.13	[]	0	0	4	0
NRLrnaseq	comp60954_c0_seq1_4 (+1)	55 kDa	0.045	[]	0	0	6	0
NRLrnaseq, gb|ABM55590.1| nucleoplasmin isoform 1-like protein [Maconellicoccus hirsutus]	comp46671_c4_seq1_5	30 kDa	0.0095	Longitudinal Canal low, Reproductive Tissue high	0	0	0	9
NRLrnaseq	comp49057_c0_seq1_6 (+2)	65 kDa	0.0034	Longitudinal Canal low, Reproductive Tissue high	0	0	11	0
NRLrnaseq	comp47165_c0_seq1_6	92 kDa	0.21	[]	0	0	0	3
NRLrnaseq	comp74825_c0_seq1_3	38 kDa	0.027	[]	0	0	7	0
NRLrnaseq	comp46616_c1_seq1_5 (+1)	52 kDa	0.36	[]	0	0	2	0
NRLrnaseq, ref|XP_011345038.1| PREDICTED:myosin heavy chain, muscle isoform X3 [Cerapachys biroi]	comp46609_c0_seq1_4	230 kDa	0.0034	Longitudinal Canal low, Reproductive Tissue high	0	0	4	7
NRLrnaseq,ref|XP_008546778.1| PREDICTED: globin [Microplitis demolitor]	comp25691_c0_seq1_3 (+1)	34 kDa	0.075	[]	0	0	5	0
NRLrnaseq,ref|XP_013411803.1| PREDICTED: aldehyde dehydrogenase family 9 member A1-A-like [Lingula anatina]	comp27816_c0_seq1_4 (+1)	95 kDa	0.045	[]	0	0	6	0
NRLrnaseq	comp49127_c0_seq1_2	63 kDa	0.045	[]	0	0	6	0
NRLrnaseq	comp42331_c0_seq1_1 (+1)	49 kDa	0.13	[]	0	0	2	2
NRLrnaseq	comp39498_c0_seq1_6 (+1)	121 kDa	0.0095	Longitudinal Canal low, Reproductive Tissue high	0	0	6	3
NRLrnaseq	comp25576_c0_seq1_4 (+1)	44 kDa	0.0095	Longitudinal Canal low, Reproductive Tissue high	0	0	9	0
NRLrnaseq	comp25833_c0_seq1_2 (+1)	88 kDa	0.016	Longitudinal Canal low, Reproductive Tissue high	0	0	8	0
NRLrnaseq	comp42243_c0_seq1_3 (+1)	96 kDa	0.36	[]	0	0	2	0
NRLrnaseq	comp46855_c0_seq1_6 (+2)	16 kDa	0.0057	Longitudinal Canal low, Reproductive Tissue high	0	0	5	5
NRLrnaseq	comp47851_c0_seq1_4 (+1)	37 kDa	0.21	[]	0	0	0	3
CYPRIDJPR2013,gb|EFX87105.1| myosin heavy chain isoform 2 [Daphnia pulex]	Unigene11667_Ba_mix	100 kDa	0.027	[]	0	0	7	0
NRLrnaseq	comp41950_c0_seq1_4 (+1)	47 kDa	0.21	[]	0	0	3	0
NRLrnaseq	comp25712_c0_seq1_4 (+1)	349 kDa	0.13	[]	0	0	0	4
NRLrnaseq	comp44819_c2_seq1_6	134 kDa	0.36	[]	0	0	2	0
NRLrnaseq	comp47766_c0_seq1_4 (+2)	54 kDa	0.075	[]	0	0	5	0
NRLrnaseq	comp49192_c0_seq1_4 (+1)	89 kDa	0.21	[]	0	0	3	0
NRLrnaseq	comp46671_c6_seq1_6	176 kDa	0.13	[]	0	0	0	4
NRLrnaseq	comp39424_c0_seq1_1 (+1)	70 kDa	0.21	[]	0	0	3	0
NRLrnaseq	comp47491_c0_seq1_4 (+2)	75 kDa	0.0057	Longitudinal Canal low, Reproductive Tissue high	0	0	6	4
NRLrnaseq,ref|XP_015191788.1| PREDICTED: titin [Polistes dominula]	comp48105_c0_seq1_6	220 kDa	0.21	[]	0	0	0	3
NRLrnaseq,emb|CCE35235.1| uncharacterized protein CPUR_03222,proline- and glycine-rich [Claviceps purpurea 20.1]	comp50375_c0_seq1_6 (+3)	36 kDa	0.027	[]	0	0	7	0
NRLrnaseq,gb|EFX73745.1| hypothetical protein DAPPUDRAFT_231341,ADP-ribosylation factor? [Daphnia pulex]	comp46766_c0_seq1_4 (+2)	45 kDa	0.027	[]	0	0	7	0
NRLrnaseq	comp27241_c0_seq1_4 (+1)	116 kDa	0.075	[]	0	0	5	0
NRLrnaseq	comp53008_c0_seq1_4	79 kDa	0.0057	Longitudinal Canal low, Reproductive Tissue high	0	0	10	0
NRLrnaseq	comp25594_c0_seq1_5 (+1)	91 kDa	0.21	[]	0	0	3	0
NRLrnaseq,gb|AIF27797.1| cathepsin D [Marsupenaeus japonicus]	comp39340_c0_seq1_5 (+1)	74 kDa	0.13	[]	0	0	4	0
NRLrnaseq	comp25718_c0_seq1_6 (+1)	42 kDa	0.13	[]	0	0	4	0
NRLrnaseq	comp41877_c0_seq1_6 (+1)	69 kDa	0.075	[]	0	0	5	0
NRLrnaseq, ref|XP_014228918.1| PREDICTED: dipeptidyl peptidase 3 isoform X1 [Trichogramma pretiosum]	comp46837_c0_seq1_4	107 kDa	0.075	[]	0	0	0	5
NRLrnaseq	comp49364_c0_seq1_4	88 kDa	0.13	[]	0	0	4	0
NRLrnaseq	comp26049_c1_seq1_1	90 kDa	0.075	[]	0	0	0	5
NRLrnaseq	comp45969_c2_seq1_2	134 kDa	0.045	[]	0	0	6	0
NRLrnaseq, ef|XP_013779613.1| PREDICTED: apoptosis-inducing factor 1, mitochondrial-like isoform X1 [Limulus polyphemus]	comp42085_c0_seq1_5 (+1)	110 kDa	0.045	[]	0	0	6	0
NRLrnaseq	comp44173_c2_seq2_2	53 kDa	0.13	[]	0	0	4	0
NRLrnaseq	comp46541_c0_seq2_4 (+3)	210 kDa	0.027	[]	0	0	4	3
NRLrnaseq, ref|XP_013194458.1| PREDICTED: myosin heavy chain, muscle isoform X8 [Amyelois transitella]	comp46912_c0_seq1_5	66 kDa	0.0095	Longitudinal Canal low, Reproductive Tissue high	0	0	7	2
NRLrnaseq,ref|XP_013391099.1| PREDICTED: 2-hydroxy-3-oxopropionate reductase-like [Lingula anatina]	comp48115_c0_seq1_5	109 kDa	0.075	[]	0	0	5	0
NRLrnaseq	comp26010_c0_seq1_6 (+1)	83 kDa	0.13	[]	0	0	4	0
CYPRIDJPR2013,ref|XP_001607122.1| PREDICTED: arginine kinase isoform X2 [Nasonia vitripennis]	Unigene11602_Ba_mix	40 kDa	0.36	[]	0	0	2	0
NRLrnaseq	comp50996_c0_seq1_4 (+1)	146 kDa	0.075	[]	0	0	5	0
NRLrnaseq	comp47067_c0_seq1_4 (+2)	39 kDa	0.36	[]	0	0	2	0
NRLrnaseq	comp47000_c0_seq1_5 (+1)	58 kDa	0.13	[]	0	0	4	0
NRLrnaseq	comp47801_c0_seq1_6 (+1)	65 kDa	0.027	[]	0	0	7	0
NRLrnaseq	comp47359_c0_seq1_4 (+1)	70 kDa	0.36	[]	0	0	2	0
CYPRIDJPR2013,ref|XP_015797060.1| PREDICTED: neuroblast differentiation-associated protein AHNAK-like [Nothobranchius furzeri]	CL2438.Contig1_Ba_mix	99 kDa	0.027	[]	0	0	7	0
NRLrnaseq	comp40982_c0_seq2_4 (+1)	127 kDa	0.075	[]	0	0	5	0
NRLrnaseq	comp27061_c1_seq1_4	323 kDa	0.027	[]	0	0	7	0
NRLrnaseq	comp47189_c0_seq1_6 (+2)	38 kDa	0.0095	Longitudinal Canal low, Reproductive Tissue high	0	0	9	0
NRLrnaseq	comp41917_c1_seq1_1	88 kDa	0.13	[]	0	0	4	0
NRLrnaseq	comp45357_c0_seq1_5	111 kDa	0.36	[]	0	0	2	0
NRLrnaseq	comp43932_c1_seq1_2	13 kDa	0.045	[]	0	0	0	6
NRLrnaseq	comp25445_c1_seq1_4	167 kDa	0.21	[]	0	0	3	0
NRLrnaseq	comp27247_c0_seq1_3	119 kDa	0.027	[]	0	0	7	0
NRLrnaseq	comp24971_c1_seq1_1	236 kDa	0.36	[]	0	0	2	0
NRLrnaseq,|gb|AFY13480.1| MULTIFUNCin [Balanus glandula]	comp39924_c0_seq1_5	226 kDa	0.075	[]	0	0	0	5
NRLrnaseq	comp25348_c0_seq1_3 (+1)	33 kDa	0.36	[]	0	0	2	0
NRLrnaseq	comp65894_c0_seq1_5 (+1)	134 kDa	0.21	[]	0	0	3	0
CYPRIDJPR2013,gb|ELT88886.1| hypothetical protein CAPTEDRAFT_226167,annexin, [Capitella teleta]	CL5207.Contig1_Ba_mix	35 kDa	0.21	[]	0	0	3	0
NRLrnaseq	comp25545_c0_seq1_6 (+1)	68 kDa	0.045	[]	0	0	0	6
NRLrnaseq	comp46237_c2_seq3_5 (+1)	491 kDa	0.045	[]	0	0	6	0
NRLrnaseq	comp43531_c0_seq1_5 (+4)	148 kDa	0.13	[]	0	0	4	0
NRLrnaseq,ref|XP_011420569.1| PREDICTED: NADH-cytochrome b5 reductase 3-like isoform X1 [Crassostrea gigas]	comp28117_c0_seq1_5 (+1)	61 kDa	0.045	[]	0	0	6	0
NRLrnaseq	comp94734_c0_seq1_3	46 kDa	0.027	[]	0	0	7	0
CYPRIDJPR2013,ref|XP_002033548.1| GM21382,insect cuticle protein,chitin binding [Drosophila sechellia]	CL4437.Contig1_Ba_mix	14 kDa	0.027	[]	0	0	7	0
NRLrnaseq	comp28709_c1_seq1_5	31 kDa	0.36	[]	0	0	0	2
NRLrnaseq	comp41980_c0_seq1_1 (+1)	61 kDa	0.21	[]	0	0	3	0
NRLrnaseq	comp27141_c0_seq1_5 (+1)	73 kDa	0.21	[]	0	0	3	0
NRLrnaseq	comp25619_c1_seq1_3 (+2)	34 kDa	0.13	[]	0	0	4	0
NRLrnaseq, ref|XP_015373317.1| PREDICTED: collagen alpha-2(IV)hain [Diuraphis noxia]	comp41792_c1_seq1_2	210 kDa	0.045	[]	0	0	6	0
NRLrnaseq	comp41759_c0_seq1_2 (+1)	98 kDa	0.13	[]	0	0	0	4
NRLrnaseq, *** No hits found ***	comp49086_c0_seq1_4 (+1)	9 kDa	0.045	[]	0	0	6	0
NRLrnaseq	comp47071_c0_seq1_6 (+1)	58 kDa	0.075	[]	0	0	5	0
NRLrnaseq	comp48790_c0_seq1_6 (+1)	47 kDa	0.075	[]	0	0	5	0
NRLrnaseq	comp92928_c0_seq1_2	54 kDa	0.045	[]	0	0	6	0
NRLrnaseq,ref|NP_001093278.1| actin-depolymerizing factor 1 [Bombyx mori]	comp46897_c0_seq1_6	30 kDa	0.045	[]	0	0	0	6
NRLrnaseq	comp27927_c0_seq1_2 (+1)	68 kDa	0.13	[]	0	0	4	0
NRLrnaseq	comp48236_c0_seq1_6 (+2)	39 kDa	0.21	[]	0	0	3	0
NRLrnaseq	comp68184_c0_seq1_2	139 kDa	0.36	[]	0	0	2	0
NRLrnaseq,gb|KDR13980.1| 26S proteasome non-ATPase regulatory subunit 2 [Zootermopsis nevadensis]	comp25710_c0_seq1_1 (+1)	117 kDa	0.075	[]	0	0	3	2
NRLrnaseq	comp40108_c0_seq1_3 (+1)	40 kDa	0.045	[]	0	0	3	3
NRLrnaseq	comp47490_c0_seq1_4	36 kDa	0.075	[]	0	0	2	3
NRLrnaseq	comp41379_c0_seq1_6 (+1)	70 kDa	0.13	[]	0	0	4	0
NRLrnaseq,gb|KDR14051.1| Esterase FE4 [Zootermopsis nevadensis]	comp47532_c0_seq1_4	92 kDa	0.13	[]	0	0	4	0
NRLrnaseq	comp59534_c0_seq1_3 (+1)	64 kDa	0.075	[]	0	0	5	0
NRLrnaseq	comp25413_c0_seq1_4 (+2)	68 kDa	0.13	[]	0	0	4	0
NRLrnaseq	comp46990_c0_seq1_4 (+1)	21 kDa	0.21	[]	0	0	0	3
CYPRIDJPR2013	CL10071.Contig1_Ba_mix	23 kDa	0.075	[]	0	0	5	0
NRLrnaseq	comp45041_c0_seq1_2 (+3)	108 kDa	0.045	[]	0	0	6	0
NRLrnaseq	comp47639_c0_seq1_5 (+1)	42 kDa	0.045	[]	0	0	6	0
NRLrnaseq	comp25711_c1_seq1_2	55 kDa	0.36	[]	0	0	2	0
NRLrnaseq,ref|XP_015605772.1| PREDICTED: annexin B10 isoform X2 [Cephus cinctus]	comp46418_c1_seq1_2 (+1)	72 kDa	0.36	[]	0	0	2	0
NRLrnaseq,sp|P21798.2|TNNC2_BALNU RecName: Full=Troponin C, isoform 2	comp27454_c0_seq1_2 (+1)	29 kDa	0.075	[]	0	0	3	2
NRLrnaseq	comp59914_c0_seq1_1	31 kDa	0.36	[]	0	0	0	2
NRLrnaseq	comp47032_c0_seq1_5 (+1)	39 kDa	0.21	[]	0	0	3	0
NRLrnaseq	comp40700_c1_seq2_6	23 kDa	0.21	[]	0	0	3	0
NRLrnaseq	comp46929_c0_seq1_4 (+2)	94 kDa	0.36	[]	0	0	2	0
NRLrnaseq	comp46648_c0_seq1_5	244 kDa	0.13	[]	0	0	0	4
CYPRIDJPR2013,ref|XP_967392.1| PREDICTED: gelsolin [Tribolium castaneum]	CL10207.Contig1_Ba_mix	28 kDa	0.13	[]	0	0	4	0
CYPRIDJPR2013,gb|EFX87106.1| myosin heavy chain isoform 3 [Daphnia pulex]	CL45.Contig6_Ba_mix	133 kDa	0.21	[]	0	0	0	3
NRLrnaseq	comp46026_c0_seq1_4 (+2)	92 kDa	0.13	[]	0	0	4	0
NRLrnaseq	comp46645_c12_seq1_4	61 kDa	0.36	[]	0	0	2	0
NRLrnaseq	comp40541_c0_seq1_4 (+6)	104 kDa	0.075	[]	0	0	5	0
NRLrnaseq	comp47731_c0_seq1_4 (+1)	66 kDa	0.13	[]	0	0	0	4
NRLrnaseq	comp24875_c0_seq1_4	82 kDa	0.21	[]	0	0	3	0
CYPRIDJPR2013	CL14265.Contig1_Ba_mix	52 kDa	0.36	[]	0	0	2	0
NRLrnaseq	comp29690_c0_seq1_2 (+2)	65 kDa	0.13	[]	0	0	4	0
NRLrnaseq	comp26103_c0_seq1_5	29 kDa	0.36	[]	0	0	2	0
NRLrnaseq	comp47878_c0_seq1_6 (+2)	33 kDa	0.36	[]	0	0	0	2
NRLrnaseq, gb|KOC60513.1| Esterase FE4 [Habropoda laboriosa]	comp94460_c0_seq1_2	24 kDa	0.21	[]	0	0	3	0
NRLrnaseq	comp28145_c0_seq1_1 (+2)	57 kDa	0.13	[]	0	0	4	0
NRLrnaseq	comp40687_c0_seq1_4 (+1)	104 kDa	0.21	[]	0	0	0	3
NRLrnaseq	comp43976_c1_seq1_2 (+1)	39 kDa	0.36	[]	0	0	2	0
NRLrnaseq, ***** No hits found *****GSrCP-Aa43-1, cross-beta structure silk protein 1 [Mallada signata]	comp41238_c0_seq1_4	60 kDa	0.21	[]	0	0	0	3
NRLrnaseq	comp44252_c1_seq3_6 (+3)	81 kDa	0.36	[]	0	0	2	0
NRLrnaseq	comp46554_c2_seq1_4	37 kDa	0.21	[]	0	0	3	0
NRLrnaseq	comp47278_c0_seq1_6	85 kDa	0.13	[]	0	0	0	4
NRLrnaseq	comp46284_c3_seq2_2	134 kDa	0.36	[]	0	0	2	0
NRLrnaseq	comp46943_c0_seq1_6 (+2)	49 kDa	0.36	[]	0	0	0	2
NRLrnaseq	comp46138_c1_seq1_1 (+1)	139 kDa	0.36	[]	0	0	0	2
NRLrnaseq	comp27463_c0_seq1_3 (+1)	110 kDa	0.36	[]	0	0	2	0
NRLrnaseq	comp27236_c0_seq1_1 (+1)	43 kDa	0.21	[]	0	0	3	0
NRLrnaseq, ref|XP_001663120.1| AAEL012950-PA (NADH-ubiquinone oxidoreductase?)[Aedes aegypti]	comp39754_c0_seq1_3 (+1)	58 kDa	0.21	[]	0	0	3	0
NRLrnaseq	comp41338_c0_seq1_1 (+1)	44 kDa	0.21	[]	0	0	3	0
NRLrnaseq	comp46982_c0_seq1_5 (+1)	21 kDa	0.21	[]	0	0	3	0
NRLrnaseq,ref|XP_014366488.1| PREDICTED: paramyosin, long form [Papilio machaon]	comp47268_c0_seq1_4 (+1)	28 kDa	0.21	[]	0	0	0	3
NRLrnaseq	comp39065_c0_seq1_1 (+1)	95 kDa	0.36	[]	0	0	2	0
NRLrnaseq	comp39071_c0_seq1_1 (+2)	30 kDa	0.36	[]	0	0	2	0
NRLrnaseq	comp43912_c1_seq1_2 (+1)	115 kDa	0.36	[]	0	0	0	2
NRLrnaseq	comp27429_c0_seq1_5 (+1)	82 kDa	0.36	[]	0	0	2	0

## Sheet: Scaffold Search Parameters
LCvsRT, Publication report created on 07/24/2018
Experiment: LCvsRT
	Peak List Generator: unknown
		Version: unknown
		Charge States Calculated: unknown
		Deisotoped: unknown
		Textual Annotation: unknown
	Database Set: 5 Databases
		Database Name: a reverse concatenated subset of the BarnALL_002_Dec2016 database
			Version: unknown
			Taxonomy: All Entries
			Number of Proteins: 7146
		Database Name: a reverse concatenated subset of the BarnALL_002_Dec2016 database
			Version: unknown
			Taxonomy: All Entries
			Number of Proteins: 7556
		Database Name: a reverse concatenated subset of the BarnALL_002_Dec2016 database
			Version: unknown
			Taxonomy: All Entries
			Number of Proteins: 7754
		Database Name: a reverse concatenated subset of the BarnALL_002_Dec2016 database
			Version: unknown
			Taxonomy: All Entries
			Number of Proteins: 9808
		Database Name: the BarnALL_002_Dec2016.fasta; 2016_Contams_STDs_0000 database
			Version: unknown
			Taxonomy: All Entries
			Number of Proteins: 1045458
		Does database contain common contaminants?: unknown
	Search Engine Set: 2 Search Engines
		Search Engine: Mascot
			Version: 2.6.0
			Samples: All Samples
			Fragment Tolerance: 0.60 Da (Monoisotopic)
			Parent Tolerance: 0.60 Da (Monoisotopic)
			Fixed Modifications:
			Variable Modifications: +1 on NQ (Deamidated), +16 on M (Oxidation)
			Database: the BarnALL_002_Dec2016.fasta; 2016_Contams_STDs_0000 database (unknown version, 1045458 entries)
			Digestion Enzyme: Trypsin
			Max Missed Cleavages: 3
			Probability Model:
				20171107_LongitudinalCanals2A (LC-2A): Peptide Prophet with Delta Mass Correction [+2 and below,+3,+4,+5,+6,+7,+8 and above]
				20171107_LongitudinalCanals2B (LC-2B): Peptide Prophet with Delta Mass Correction [+2 and below,+3,+4,+5,+6,+7,+8 and above]
				20171107_ReproductiveTissueA (RT-1A): Peptide Prophet with Delta Mass Correction [+2 and below,+3,+4,+5,+6,+7,+8 and above]
				20171107_ReproductiveTissueB (RT-1B): Peptide Prophet with Delta Mass Correction [+2 and below,+3,+4,+5,+6,+7,+8 and above]
		Search Engine: X! Tandem
			Version: CYCLONE (2010.12.01.1)
			Samples: All Samples
			Fragment Tolerance: 0.60 Da (Monoisotopic)
			Parent Tolerance: 0.60 Da (Monoisotopic)
			Fixed Modifications:
			Variable Modifications: -18 on n (Glu->pyro-Glu), -17 on n (Ammonia-loss), -17 on n (Gln->pyro-Glu), +1 on NQ (Deamidated), +16 on M (Oxidation)
			Database: a reverse concatenated subset of the BarnALL_002_Dec2016 database (unknown version, 7146 entries) (20171107_LongitudinalCanals2A (LC-2A)), a reverse concatenated subset of the BarnALL_002_Dec2016 database (unknown version, 7556 entries) (20171107_ReproductiveTissueB (RT-1B)), a reverse concatenated subset of the BarnALL_002_Dec2016 database (unknown version, 7754 entries) (20171107_Long…
			Digestion Enzyme: Trypsin (20171107_LongitudinalCanals2A (LC-2A)), Trypsin (20171107_ReproductiveTissueB (RT-1B)), Trypsin (20171107_LongitudinalCanals2B (LC-2B)), Trypsin (20171107_ReproductiveTissueA (RT-1A))
			Max Missed Cleavages: 2 (20171107_LongitudinalCanals2A (LC-2A)), 2 (20171107_ReproductiveTissueB (RT-1B)), 2 (20171107_LongitudinalCanals2B (LC-2B)), 2 (20171107_ReproductiveTissueA (RT-1A))
			Probability Model:
				20171107_LongitudinalCanals2A (LC-2A): Peptide Prophet with Delta Mass Correction [+2 and below,+3,+4 and above]
				20171107_LongitudinalCanals2B (LC-2B): Peptide Prophet with Delta Mass Correction [+2 and below,+3,+4 and above]
				20171107_ReproductiveTissueA (RT-1A): Peptide Prophet with Delta Mass Correction [+2 and below,+3,+4 and above]
				20171107_ReproductiveTissueB (RT-1B): Peptide Prophet with Delta Mass Correction [+2 and below,+3,+4 and above]
	Scaffold: Version: Scaffold_4.8.2
		Modification Metadata Set: 2334 modifications
			Source: C:\Program Files\Scaffold 4\parameters\unimod.xml
			Comment:
		Protein Grouping Strategy: Experiment-wide grouping with binary peptide-protein weights
		Peptide Thresholds: 95.0% minimum
		Protein Thresholds: 99.0% minimum and 2 peptides minimum
		Peptide FDR: 0.4% (Prophet)
		Protein FDR: 0.0% (Prophet)
		GO Annotation Source(s):
		Alternate ID Source(s):
DATABASE SEARCHING-- Tandem mass spectra were extracted by [unknown] version
[unknown]. Charge state deconvolution and deisotoping were not performed. All
MS/MS samples were analyzed using Mascot (Matrix Science, London, UK; version
2.6.0) and X! Tandem (The GPM, thegpm.org; version CYCLONE (2010.12.01.1)).
Mascot was set up to search the BarnALL_002_Dec2016.fasta;
2016_Contams_STDs_0000 database (unknown version, 1045458 entries) assuming the
digestion enzyme trypsin. X! Tandem was set up to search a reverse concatenated
subset of the BarnALL_002_Dec2016 database (unknown version, 7146 entries) (only
20171107_LongitudinalCanals2A (LC-2A)) also assuming trypsin, a reverse
concatenated subset of the BarnALL_002_Dec2016 database (unknown version, 7556
entries) (only "20171107_ReproductiveTissueB (RT-1B)") also assuming trypsin, a
reverse concatenated subset of the BarnALL_002_Dec2016 database (unknown
version, 7754 entries) (only "20171107_LongitudinalCanals2B (LC-2B)") also
assuming trypsin and a reverse concatenated subset of the BarnALL_002_Dec2016
database (unknown version, 9808 entries) (only "20171107_ReproductiveTissueA
(RT-1A)") also assuming trypsin. Mascot and X! Tandem were searched with a
fragment ion mass tolerance of 0.60 Da and a parent ion tolerance of 0.60 Da.
Deamidated of asparagine and glutamine and oxidation of methionine were
specified in Mascot as variable modifications. Glu->pyro-Glu of the n-terminus,
ammonia-loss of the n-terminus, gln->pyro-Glu of the n-terminus, deamidated of
asparagine and glutamine and oxidation of methionine were specified in X! Tandem
as variable modifications.
CRITERIA FOR PROTEIN IDENTIFICATION-- Scaffold (version Scaffold_4.8.2, Proteome
Software Inc., Portland, OR) was used to validate MS/MS based peptide and
protein identifications. Peptide identifications were accepted if they could be
established at greater than 95.0% probability by the Peptide Prophet algorithm
(Keller, A et al Anal. Chem. 2002;74(20):5383-92) with Scaffold delta-mass
correction. Protein identifications were accepted if they could be established
at greater than 99.0% probability and contained at least 2 identified peptides.
Protein probabilities were assigned by the Protein Prophet algorithm
(Nesvizhskii, Al et al Anal. Chem. 2003;75(17):4646-58). Proteins that contained
similar peptides and could not be differentiated based on MS/MS analysis alone
were grouped to satisfy the principles of parsimony.
