# Supplementary material for: Characterization of longitudinal canal tissue in the acorn barnacle Amphibalanus amphitrite
Source: PLoS One. 2018 Dec 10;13(12):e0208352. doi: 10.1371/journal.pone.0208352 (PMC6287898; doi:10.1371/journal.pone.0208352)
Supplement: S2 Table — (XLSX) [file pone.0208352.s003.xlsx]

## Sheet: Samples View Report
Identified Proteins (89/642)	Accession Number	Molecular Weight	LCT 2A	LCT 2B	SMT 1A	SMT 1B
NRLrnaseq	comp58322_c0_seq1_2	51 kDa	23.122	28.694	0	0
NRLrnaseq, gb|ACO12519.1| Nucleoside diphosphate kinase A 1 [Lepeophtheirus salmonis]	comp25690_c0_seq1_4	31 kDa	14.961	13.664	0	0
NRLrnaseq	comp45687_c0_seq1_6	81 kDa	10.881	5.4655	0	0
NRLrnaseq	comp77659_c0_seq1_5	60 kDa	9.5207	10.931	0	0
NRLrnaseq,ref|XP_014089503.1| PREDICTED: protein takeout-like [Bactrocera oleae]	comp57038_c0_seq1_5	47 kDa	8.1606	9.5646	0	0
NRLrnaseq	comp57982_c0_seq1_3	30 kDa	8.1606	6.8319	0	0
NRLrnaseq	comp44907_c1_seq1_3	51 kDa	6.8005	8.1983	0	0
NRLrnaseq	comp43956_c0_seq2_4	101 kDa	6.8005	2.7328	0	0
NRLrnaseq	comp27684_c1_seq1_1	79 kDa	6.8005	8.1983	0	0
CYPRIDJPR2013	CL62.Contig1_Ba_mix	14 kDa	6.8005	5.4655	0	0
NRLrnaseq,gb|EFX81683.1| alpha-carbonic anhydrase [Daphnia pulex]	comp54028_c0_seq1_5	51 kDa	6.8005	8.1983	0	0
NRLrnaseq	comp77189_c0_seq1_1	121 kDa	6.8005	8.1983	0	0
NRLrnaseq	comp49035_c0_seq1_6	57 kDa	6.8005	2.7328	0	0
NRLrnaseq	comp85230_c0_seq1_2	13 kDa	6.8005	8.1983	0	0
NRLrnaseq	comp25950_c0_seq1_3	75 kDa	6.8005	5.4655	0	0
NRLrnaseq	comp43953_c0_seq1_6	43 kDa	5.4404	4.0991	0	0
NRLrnaseq,ref|XP_010998277.1| PREDICTED: serpin B4-like [Camelusdromedarius]	comp26082_c0_seq1_2	59 kDa	5.4404	6.8319	0	0
NRLrnaseq	comp38140_c0_seq1_2	95 kDa	4.0803	2.7328	0	0
NRLrnaseq	comp44151_c0_seq1_3	184 kDa	2.7202	8.1983	0	0
NRLrnaseq	comp81104_c0_seq1_2	27 kDa	2.7202	8.1983	0	0
NRLrnaseq, ref|XP_002589730.1| hypothetical protein BRAFLDRAFT_239453 [Branchiostoma floridae]	comp45534_c2_seq2_3	49 kDa	27.202	0	0	0
NRLrnaseq	comp47081_c0_seq1_4	38 kDa	14.961	0	0	0
NRLrnaseq,gb|EFX88163.1| hypothetical protein DAPPUDRAFT_311761 (villin?)[Daphnia pulex]	comp40756_c0_seq1_6	105 kDa	12.241	0	0	0
NRLrnaseq,gb|KPK28626.1| hypothetical protein AMK69_08495[Nitrospira bacterium SG8_3]	comp49519_c0_seq1_4	58 kDa	10.881	0	0	0
NRLrnaseq,gb|KOX71581.1| Ferritin heavy chain [Melipona quadrifasciata]	comp46967_c0_seq1_5	38 kDa	9.5207	0	0	0
NRLrnaseq	comp43800_c0_seq2_4	68 kDa	9.5207	0	0	0
NRLrnaseq	comp26334_c0_seq1_2	97 kDa	8.1606	0	0	0
NRLrnaseq	comp45803_c1_seq1_5	75 kDa	8.1606	0	0	0
NRLrnaseq	comp46270_c1_seq1_5	87 kDa	8.1606	0	0	0
NRLrnaseq,ref|XP_015371096.1| PREDICTED: actin-related protein 3 [Diuraphis noxia]	comp26546_c0_seq1_6	44 kDa	8.1606	0	0	0
NRLrnaseq	comp24999_c1_seq1_2	73 kDa	8.1606	0	0	0
NRLrnaseq	comp45331_c0_seq1_5	138 kDa	8.1606	0	0	0
NRLrnaseq	comp45347_c0_seq1_1	31 kDa	6.8005	0	0	0
NRLrnaseq	comp27153_c0_seq1_6	88 kDa	6.8005	0	0	0
NRLrnaseq	comp45083_c0_seq1_3	89 kDa	6.8005	0	0	0
NRLrnaseq	comp58419_c0_seq1_1	49 kDa	6.8005	0	0	0
NRLrnaseq	comp69241_c0_seq1_2	48 kDa	6.8005	0	0	0
NRLrnaseq,ref|XP_013785769.1| PREDICTED: proteasome subunit alpha type-3-like [Limulus polyphemus]	comp25570_c0_seq1_3	50 kDa	5.4404	0	0	0
CYPRIDJPR2013,ref|XP_005089076.1| PREDICTED: heterogeneous nuclear ribonucleoprotein K-like isoform X3 [Aplysia californica]	Unigene33819_Ba_mix	41 kDa	5.4404	0	0	0
NRLrnaseq, gb|KDR09560.1| hypothetical protein L798_00519 [Zootermopsis nevadensis]	comp50241_c0_seq1_4	81 kDa	5.4404	0	0	0
NRLrnaseq	comp25721_c0_seq1_4	53 kDa	5.4404	0	0	0
NRLrnaseq	comp47653_c0_seq1_4	67 kDa	5.4404	0	0	0
NRLrnaseq	comp50487_c0_seq1_4	42 kDa	5.4404	0	0	0
NRLrnaseq	comp43747_c0_seq1_2	97 kDa	5.4404	0	0	0
NRLrnaseq	comp47920_c0_seq1_5	75 kDa	4.0803	0	0	0
NRLrnaseq	comp35279_c0_seq1_3	63 kDa	4.0803	0	0	0
NRLrnaseq	comp26953_c0_seq1_1	54 kDa	4.0803	0	0	0
NRLrnaseq	comp46066_c0_seq2_4	240 kDa	4.0803	0	0	0
NRLrnaseq	comp44265_c0_seq1_3	149 kDa	4.0803	0	0	0
NRLrnaseq	comp72325_c0_seq1_4	31 kDa	4.0803	0	0	0
NRLrnaseq	comp26173_c0_seq1_4	55 kDa	4.0803	0	0	0
NRLrnaseq	comp57160_c0_seq1_5	25 kDa	2.7202	0	0	0
NRLrnaseq	comp49263_c0_seq1_6	96 kDa	2.7202	0	0	0
NRLrnaseq	comp25664_c1_seq1_4	41 kDa	0	4.0991	0	0
NRLrnaseq	comp47092_c0_seq1_6	30 kDa	0	5.4655	0	0
NRLrnaseq	comp24914_c1_seq1_2	73 kDa	0	6.8319	0	0
NRLrnaseq,***** No hits found *****	comp46881_c0_seq1_4	53 kDa	0	4.0991	0	0
NRLrnaseq	comp47263_c0_seq1_5	38 kDa	0	12.297	0	0
NRLrnaseq,ref|XP_014478075.1| PREDICTED: basement membrane-specific heparan sulfate proteoglycan core protein isoform	comp44361_c1_seq1_4	420 kDa	0	140.74	0	0
NRLrnaseq	comp27460_c0_seq1_1	52 kDa	0	2.7328	0	0
NRLrnaseq	comp45954_c0_seq1_1	492 kDa	0	6.8319	0	0
NRLrnaseq	comp47050_c0_seq1_4	23 kDa	0	6.8319	0	0
NRLrnaseq	comp25390_c0_seq1_6	28 kDa	0	6.8319	0	0
NRLrnaseq	comp59587_c0_seq1_5	36 kDa	0	5.4655	0	0
NRLrnaseq	comp43174_c0_seq2_4	144 kDa	0	8.1983	0	0
NRLrnaseq, gb|KOB79129.1| Uncharacterized protein OBRU01_01093, partial (cell surface glycoprotein) [Operophtera brumata]	comp37024_c0_seq1_6	230 kDa	0	5.4655	0	0
NRLrnaseq	comp58915_c0_seq1_5	41 kDa	0	5.4655	0	0
NRLrnaseq	comp47865_c0_seq1_6	73 kDa	0	6.8319	0	0
NRLrnaseq	comp25716_c0_seq1_2	34 kDa	0	6.8319	0	0
NRLrnaseq	comp25995_c0_seq1_1	26 kDa	0	8.1983	0	0
NRLrnaseq,ref|XP_013045043.1| PREDICTED: complement receptor type 1-like [Anser cygnoides domesticus]	comp43732_c1_seq1_3	165 kDa	0	10.931	0	0
NRLrnaseq, ref|XP_014261664.1| PREDICTED: hydroxysteroid dehydrogenase-like protein 2 [Cimex lectularius]	comp46667_c18_seq1_2	69 kDa	0	8.1983	0	0
NRLrnaseq	comp48962_c0_seq1_6	43 kDa	0	4.0991	0	0
NRLrnaseq	comp47755_c0_seq1_6	65 kDa	0	5.4655	0	0
NRLrnaseq	comp42591_c0_seq1_1	53 kDa	0	8.1983	0	0
NRLrnaseq	comp25620_c0_seq1_4	82 kDa	0	2.7328	0	0
NRLrnaseq	comp47348_c0_seq1_4	60 kDa	0	5.4655	0	0
NRLrnaseq	comp27092_c1_seq1_4	47 kDa	0	2.7328	0	0
NRLrnaseq	comp44276_c1_seq1_2	54 kDa	0	8.1983	0	0
NRLrnaseq	comp25557_c1_seq1_6	33 kDa	0	6.8319	0	0
NRLrnaseq	comp53328_c0_seq1_2	148 kDa	0	4.0991	0	0
NRLrnaseq, gb|KDR21089.1| Glycine dehydrogenase [decarboxylating], mitochondrial [Zootermopsis nevadensis]	comp45339_c0_seq1_3	139 kDa	0	4.0991	0	0
NRLrnaseq	comp52562_c0_seq1_6	52 kDa	0	5.4655	0	0
NRLrnaseq	comp36339_c0_seq1_6	26 kDa	0	5.4655	0	0
NRLrnaseq	comp39783_c0_seq1_4	76 kDa	0	5.4655	0	0
NRLrnaseq	comp49964_c0_seq1_6	19 kDa	0	5.4655	0	0
NRLrnaseq, ref|NP_001166705.1| cuticular protein RR-1 motif 52 [Bombyx mori]	comp27573_c0_seq1_3	13 kDa	0	5.4655	0	0
NRLrnaseq	comp43649_c0_seq1_1	46 kDa	0	2.7328	0	0
NRLrnaseq	comp44286_c1_seq1_1	62 kDa	0	2.7328	0	0

## Sheet: BLASTp Results
BLASTP 2.8.0+
Reference: Stephen F. Altschul, Thomas L. Madden, Alejandro
A. Schaffer, Jinghui Zhang, Zheng Zhang, Webb Miller, and
David J. Lipman (1997), "Gapped BLAST and PSI-BLAST: a new
generation of protein database search programs", Nucleic
Acids Res. 25:3389-3402.
Reference for compositional score matrix adjustment: Stephen
F. Altschul, John C. Wootton, E. Michael Gertz, Richa
Agarwala, Aleksandr Morgulis, Alejandro A. Schaffer, and
Yi-Kuo Yu (2005) "Protein database searches using
compositionally adjusted substitution matrices", FEBS J.
272:5101-5109.
RID: NZ071B1N015
Database: All non-redundant GenBank CDS
translations+PDB+SwissProt+PIR+PRF excluding environmental samples
from WGS projects
163,348,170 sequences; 59,660,538,433 total letters
Query= comp58322_c0_seq1_2 NRLrnaseq
Length=468
Score E
Sequences producing significant alignments: (Bits) Value
XP_021937600.1 carbonic anhydrase 1 [Zootermopsis nevadensis] 284 4e-90
BAU68125.1 carbonic anhydrase [Nasutitermes takasagoensis] 283 8e-90
XP_017771112.1 PREDICTED: carbonic anhydrase [Nicrophorus ves... 278 1e-87
XP_023721417.1 carbonic anhydrase 1 [Cryptotermes secundus] 275 2e-86
KDR09625.1 Carbonic anhydrase [Zootermopsis nevadensis] 274 3e-86
XP_023671950.1 carbonic anhydrase 2 [Paramormyrops kingsleyae] 266 4e-83
XP_018596813.1 PREDICTED: carbonic anhydrase-like [Scleropage... 264 3e-82
XP_018614296.1 PREDICTED: carbonic anhydrase-like [Scleropage... 262 1e-81
XP_002428435.1 carbonic anhydrase, putative [Pediculus humanu... 260 9e-81
ACO11699.1 Carbonic anhydrase 2 [Caligus rogercresseyi] 259 1e-80
ACO11717.1 Carbonic anhydrase 2 [Caligus rogercresseyi] 259 2e-80
XP_006994788.1 PREDICTED: carbonic anhydrase 13 isoform X1 [P... 259 2e-80
XP_012867870.1 PREDICTED: carbonic anhydrase 13 [Dipodomys or... 259 2e-80
XP_016428138.1 PREDICTED: carbonic anhydrase [Sinocyclocheilu... 259 2e-80
XP_023829076.1 carbonic anhydrase 1 [Salvelinus alpinus] 259 2e-80
XP_005361893.1 PREDICTED: carbonic anhydrase 13 [Microtus och... 259 2e-80
XP_017571488.1 PREDICTED: carbonic anhydrase 1-like [Pygocent... 259 3e-80
XP_003782560.1 carbonic anhydrase 13 [Otolemur garnettii] 258 4e-80
XP_002710714.1 PREDICTED: carbonic anhydrase 13 isoform X1 [O... 258 4e-80
ADO27772.1 carbonic anhydrase [Ictalurus furcatus] 258 4e-80
XP_006153919.1 PREDICTED: carbonic anhydrase 13 isoform X1 [T... 258 4e-80
XP_004842045.1 carbonic anhydrase 13 isoform X1 [Heterocephal... 258 4e-80
XP_003480057.1 carbonic anhydrase 13 [Cavia porcellus] 258 5e-80
XP_021013973.1 carbonic anhydrase 13 [Mus caroli] 258 5e-80
XP_024268994.1 carbonic anhydrase 1-like [Oncorhynchus tshawy... 258 6e-80
NP_078771.1 carbonic anhydrase 13 [Mus musculus] 258 6e-80
XP_021052164.1 carbonic anhydrase 13 [Mus pahari] 258 6e-80
XP_022916188.1 carbonic anhydrase 2 [Onthophagus taurus] 258 6e-80
XP_020851413.1 carbonic anhydrase 13 isoform X2 [Phascolarcto... 258 7e-80
XP_020038354.1 carbonic anhydrase 13 [Castor canadensis] 258 8e-80
XP_007613500.1 PREDICTED: carbonic anhydrase 13 isoform X2 [C... 257 1e-79
XP_013860877.1 PREDICTED: carbonic anhydrase 1-like [Austrofu... 257 1e-79
XP_012683295.1 PREDICTED: carbonic anhydrase 2 [Clupea harengus] 257 1e-79
XP_019958779.1 PREDICTED: carbonic anhydrase 1 [Paralichthys ... 257 1e-79
XP_004643147.1 carbonic anhydrase 13 [Octodon degus] 257 2e-79
XP_017377299.1 PREDICTED: carbonic anhydrase 13 isoform X1 [C... 256 2e-79
NP_001187560.1 carbonic anhydrase [Ictalurus punctatus] 256 2e-79
ADD24230.1 Carbonic anhydrase 2 [Lepeophtheirus salmonis] 256 3e-79
XP_023128865.1 carbonic anhydrase [Amphiprion ocellaris] 256 3e-79
XP_020144497.1 LOW QUALITY PROTEIN: carbonic anhydrase 13 [Mi... 256 4e-79
AJO69996.1 carbonic anhydrase [Cherax destructor] 256 4e-79
XP_002916937.1 PREDICTED: carbonic anhydrase 13 isoform X1 [A... 256 4e-79
XP_017261771.1 carbonic anhydrase 1-like [Kryptolebias marmor... 256 5e-79
XP_008063410.1 carbonic anhydrase 13 [Carlito syrichta] 256 5e-79
NP_001117692.1 carbonic anhydrase 1 [Oncorhynchus mykiss] 256 5e-79
AAZ83743.1 carbonic anhydrase [Cyprinus carpio] 255 5e-79
XP_012326432.1 carbonic anhydrase 13 [Aotus nancymaae] 255 5e-79
XP_021515914.1 carbonic anhydrase 13 isoform X2 [Meriones ung... 255 6e-79
XP_016338294.1 PREDICTED: carbonic anhydrase [Sinocyclocheilu... 255 6e-79
XP_004565148.1 carbonic anhydrase [Maylandia zebra] 255 6e-79
XP_022529993.1 carbonic anhydrase 1-like [Astyanax mexicanus] 255 6e-79
NP_001128465.1 carbonic anhydrase 13 [Rattus norvegicus] 255 7e-79
XP_005381798.1 PREDICTED: carbonic anhydrase 13 [Chinchilla l... 255 7e-79
XP_004767018.1 PREDICTED: carbonic anhydrase 13 [Mustela puto... 255 8e-79
XP_020350240.1 carbonic anhydrase 1-like [Oncorhynchus kisutch] 255 8e-79
XP_008687327.1 PREDICTED: carbonic anhydrase 13 [Ursus mariti... 255 9e-79
XP_014185787.1 PREDICTED: carbonic anhydrase-like [Haplochrom... 255 1e-78
NP_571185.1 carbonic anhydrase [Danio rerio] 254 1e-78
XP_007084377.1 PREDICTED: carbonic anhydrase 13 [Panthera tig... 255 1e-78
ACU30149.1 carbonic anhydrase [Opsanus beta] 254 1e-78
XP_005737598.1 PREDICTED: carbonic anhydrase-like [Pundamilia... 254 1e-78
XP_003999992.1 carbonic anhydrase 13 isoform X2 [Felis catus] 254 1e-78
XP_012731768.1 carbonic anhydrase 1 [Fundulus heteroclitus] 254 1e-78
XP_005730550.1 PREDICTED: carbonic anhydrase 1-like [Pundamil... 254 1e-78
XP_008835114.1 PREDICTED: carbonic anhydrase 13 [Nannospalax ... 254 1e-78
ACO12707.1 Carbonic anhydrase 2 [Lepeophtheirus salmonis] 254 1e-78
XP_021543879.1 carbonic anhydrase 13 isoform X1 [Neomonachus ... 254 1e-78
XP_020781667.1 carbonic anhydrase-like [Boleophthalmus pectin... 254 2e-78
XP_004393811.1 PREDICTED: carbonic anhydrase 13 [Odobenus ros... 254 2e-78
XP_025727267.1 carbonic anhydrase 13 [Callorhinus ursinus] 254 2e-78
XP_006803616.1 PREDICTED: carbonic anhydrase-like [Neolamprol... 254 2e-78
XP_014651333.1 PREDICTED: carbonic anhydrase 13 [Ceratotheriu... 254 2e-78
XP_016087571.1 PREDICTED: carbonic anhydrase [Sinocyclocheilu... 254 2e-78
XP_014036448.1 PREDICTED: carbonic anhydrase 1-like [Salmo sa... 254 2e-78
XP_023504138.1 carbonic anhydrase 13 isoform X1 [Equus caballus] 254 2e-78
ACO12549.1 Carbonic anhydrase 2 [Lepeophtheirus salmonis] 254 2e-78
XP_022358020.1 carbonic anhydrase 13 [Enhydra lutris kenyoni] 254 3e-78
ACU30152.2 carbonic anhydrase [Trematomus bernacchii] 253 3e-78
XP_005328682.1 carbonic anhydrase 13 [Ictidomys tridecemlinea... 253 3e-78
XP_019739398.1 PREDICTED: carbonic anhydrase-like [Hippocampu... 253 3e-78
XP_016422556.1 PREDICTED: carbonic anhydrase-like [Sinocycloc... 253 4e-78
XP_011374227.1 carbonic anhydrase 13 isoform X3 [Pteropus vam... 253 4e-78
XP_014935969.1 PREDICTED: carbonic anhydrase 13 [Acinonyx jub... 253 4e-78
AAV97962.1 carbonic anhydrase [Pseudopleuronectes americanus] 253 4e-78
XP_004551961.1 carbonic anhydrase 1 [Maylandia zebra] 253 5e-78
XP_004656970.1 PREDICTED: carbonic anhydrase 13 [Jaculus jacu... 253 5e-78
AAM94169.1 erythrocyte carbonic anhydrase [Lepisosteus osseus] 253 5e-78
Q8UWA5.3 RecName: Full=Carbonic anhydrase 2; AltName: Full=Ca... 253 6e-78
XP_003456776.1 carbonic anhydrase [Oreochromis niloticus] 253 6e-78
ODN05569.1 Carbonic anhydrase 2 [Orchesella cincta] 253 7e-78
NP_001166020.1 carbonic anhydrase II [Oncorhynchus mykiss] 253 7e-78
XP_006795021.1 PREDICTED: carbonic anhydrase 1-like [Neolampr... 252 8e-78
XP_008521713.1 PREDICTED: carbonic anhydrase 13 isoform X1 [E... 253 8e-78
XP_018551517.1 PREDICTED: carbonic anhydrase-like [Lates calc... 252 9e-78
XP_012715554.2 carbonic anhydrase [Fundulus heteroclitus] 253 9e-78
XP_016008624.1 PREDICTED: carbonic anhydrase 13 [Rousettus ae... 252 1e-77
XP_007954377.1 PREDICTED: carbonic anhydrase 13 [Orycteropus ... 252 1e-77
XP_012499053.1 PREDICTED: carbonic anhydrase 13 [Propithecus ... 252 1e-77
XP_019581827.1 PREDICTED: carbonic anhydrase 13 isoform X2 [R... 252 1e-77
KTG04404.1 hypothetical protein cypCar_00008585 [Cyprinus car... 252 1e-77
ALIGNMENTS
>XP_021937600.1 carbonic anhydrase 1 [Zootermopsis nevadensis]
Length=270
Score = 284 bits (727), Expect = 4e-90, Method: Compositional matrix adjust.
Identities = 135/266 (51%), Positives = 176/266 (66%), Gaps = 4/266 (2%)
Query 24 WGYGSKNGPHAWSKQFPVGDGQRQSPIDIITAQTKPDEALEASPLEISYDPKDEQVIGNTGHGWKVDYTSGTSSIRGGPLEGEYALAQYHCHWGREEDRGSEHTIDGKRYAAELHLVHYNK-KYGSFAAAADKSDGLAVIGIFLKVGKEN 172
WGY NGP W K FP G RQSP+DI+T+ D +L + PL Y P++ + I NTGHGW+VD S + GGPLE Y L Q+HCHWG + D+GSEHT+DG+ +A ELHLVH+NK KY + AA +DGLAV+G+ LKVGKEN
Sbjct 6 WGYNESNGPSTWVKNFPTAAGSRQSPVDIVTSLATSDTSLTSKPLNWKYVPENTREIINTGHGWRVDVKGEGSELIGGPLEDSYRLQQFHCHWGFQSDKGSEHTVDGQPFAGELHLVHWNKNKYANCGEAAAFADGLAVLGVLLKVGKEN 155
Query 173 KELLKVTNAMKDIKYNGSKTKI-EPTDPDNFMPDTRVYWTYEGSLTTPPLYESVTWIVFADPTEISKEQLAEFRHLKRHANDDEKGEDSDDDDGIIADNYRPPMPTGERAVRSCNA 287
EL K+ + I + G KT I EP DP +P T YWTY GSLTTPP ESVTWI+F +P E+S+EQL+ FR L+ + E+ D+ +G++ +NYRPP+P G R +R C +
Sbjct 156 PELQKIVEHIPSIYHRGQKTAIKEPIDPAKLLPGTFSYWTYLGSLTTPPCSESVTWILFKEPIEVSEEQLSAFRSLRCY--KPEEACPCDELEGLVINNYRPPLPLGNRELRECGS 269
>BAU68125.1 carbonic anhydrase [Nasutitermes takasagoensis]
Length=270
Score = 283 bits (725), Expect = 8e-90, Method: Compositional matrix adjust.
Identities = 137/272 (50%), Positives = 179/272 (66%), Gaps = 8/272 (3%)
Query 20 TMAGWGYGSKNGPHAWSKQFPVGDGQRQSPIDIITAQTKPDEALEASPLEISYDPKDEQVIGNTGHGWKVDYTSGTSSIRGGPLEGEYALAQYHCHWGREEDRGSEHTIDGKRYAAELHLVHYN-KKYGSFAAAADKSDGLAVIGIFLKV 168
+ A WGY +NGP W+K +P G RQSP+DI TA D +LE+ PL Y P++ + I N+GHGW+VD S S + GGPLEG Y L Q+HCHWG D+GSEHT+DG+ YAAELHLVH+N KY AAD DGL V+G+ LKV
Sbjct 2 SAAEWGYTKRNGPFTWAKNYPTAAGIRQSPVDIDTALATSDSSLESKPLRWKYVPQNTRTIVNSGHGWRVDVDSEGSELVGGPLEGTYKLQQFHCHWGSSSDKGSEHTVDGQSYAAELHLVHWNSSKYADCGEAADYPDGLTVLGVLLKV 151
Query 169 GKENKELLKVTNAMKDIKYNGSKTKI-EPTDPDNFMPDTRVYWTYEGSLTTPPLYESVTWIVFADPTEISKEQLAEFRHLKRHANDDEKGED--SDDDDGIIADNYRPPMPTGERAVRSCNA 287
G +N EL KV + + I + G KT++ E DP +P T YWTY GSLT PP ESVTWI+F +P E+S+EQLA FR L+ + ++GE+ D+ DG++ NYRP +P G R +R C +
Sbjct 152 GAKNPELQKVIDLIPSISHRGEKTEVKEAIDPAKMLPKTLSYWTYLGSLTVPPCNESVTWILFKEPVEVSEEQLAAFRSLRCY----KRGEECPCDEVDGLLISNYRPTLPLGTRELRECGS 269
>XP_017771112.1 PREDICTED: carbonic anhydrase [Nicrophorus vespilloides]
Length=263
Score = 278 bits (710), Expect = 1e-87, Method: Compositional matrix adjust.
Identities = 129/266 (48%), Positives = 168/266 (63%), Gaps = 6/266 (2%)
Query 21 MAGWGYGSKNGPHAWSKQFPVGDGQRQSPIDIITAQTKPDEALEASPLEISYDPKDEQVIGNTGHGWKVDYTSGTSSIRGGPLEGEYALAQYHCHWGREEDRGSEHTIDGKRYAAELHLVHYNKKYGSFAAAADKSDGLAVIGIFLKVGK 170
M+ WGYGS+NGP WSK FP G RQSPIDI + ++ PL Y P++E+ + N GH W V+ S + GGPLEG+Y L Q+HCHWG ++ GSEHT+ GK+Y+ ELHLVH+N KY SFA AA DGL V+G+F+K GK
Sbjct 1 MSHWGYGSENGPETWSKAFPAASGVRQSPIDICPVNLQTEQV---KPLTWKYIPENEKTLANNGHSWVVNVDGQGSELSGGPLEGKYMLEQFHCHWGASDEEGSEHTVQGKKYSGELHLVHWNTKYSSFAEAAKHPDGLCVLGVFIKPGK 147
Query 171 ENKELLKVTNAMKDIKYNGSKTKIE-PTDPDNFMPDTRVYWTYEGSLTTPPLYESVTWIVFADPTEISKEQLAEFRHLKRHANDDEKGEDSDDDDGIIADNYRPPMPTGERAVRSC 285
N ++ K+ + I++ KI P DP NF+P YWTY GSLTTPP E V WIVF +P E+S EQL FR LK + ++D D+ G + +NYRP +P GER +R C
Sbjct 148 PNNDIAKIVSKFNLIQHKSCNAKISTPMDPSNFLPKDSGYWTYMGSLTTPPCSECVIWIVFQEPIEVSHEQLKAFRTLKTYCSEDVC--PCDEYQGYLKNNYRPTVPLGERVIREC 261
>XP_023721417.1 carbonic anhydrase 1 [Cryptotermes secundus]
Length=267
Score = 275 bits (703), Expect = 2e-86, Method: Compositional matrix adjust.
Identities = 131/268 (49%), Positives = 176/268 (66%), Gaps = 8/268 (3%)
Query 24 WGYGSKNGPHAWSKQFPVGDGQRQSPIDIITAQTKPDEALEASPLEISYDPKDEQVIGNTGHGWKVDYTSGTSSIRGGPLEGEYALAQYHCHWGREEDRGSEHTIDGKRYAAELHLVHYN-KKYGSFAAAADKSDGLAVIGIFLKVGKEN 172
WGY NGP W+K +P G RQSP+DI+T+ D +L++ PL +Y P++ + + NTGHGW+VD S + GGPLE Y L Q+HCHWG D+GSEHT+DG+ +A ELHLVH+N KY S AA DGLAV+G+ LKVGKEN
Sbjct 3 WGYAESNGPSTWAKNYPTAAGSRQSPVDIVTSLATSDTSLDSKPLTWNYVPENTREVVNTGHGWRVDIDGEGSELVGGPLEDSYRLQQFHCHWGFSSDKGSEHTVDGQSFAGELHLVHWNSSKYRSCGEAAGYPDGLAVLGVLLKVGKEN 152
Query 173 KELLKVTNAMKDIKYNGSKTKI-EPTDPDNFMPDTRVYWTYEGSLTTPPLYESVTWIVFADPTEISKEQLAEFRHLKRHANDDEKGED--SDDDDGIIADNYRPPMPTGERAVRSCNA 287
EL K+ + I + G K + EP DP + +P+T YWTY GSLTTPP E VTWI+F + E+S++QLA FR L+ + + GE D+ +G+I +NYRPP+P G R +R C +
Sbjct 153 PELQKIVELIPSIYHRGQKIAVKEPIDPASLLPETLSYWTYLGSLTTPPCSECVTWILFKEAIEVSEDQLAAFRSLRCY----KPGEACPCDELEGLIINNYRPPLPLGNRELRECGS 266
>KDR09625.1 Carbonic anhydrase, partial [Zootermopsis nevadensis]
Length=259
Score = 274 bits (700), Expect = 3e-86, Method: Compositional matrix adjust.
Identities = 131/260 (50%), Positives = 173/260 (67%), Gaps = 4/260 (2%)
Query 30 NGPHAWSKQFPVGDGQRQSPIDIITAQTKPDEALEASPLEISYDPKDEQVIGNTGHGWKVDYTSGTSSIRGGPLEGEYALAQYHCHWGREEDRGSEHTIDGKRYAAELHLVHYNK-KYGSFAAAADKSDGLAVIGIFLKVGKENKELLKV 178
+GP W K FP G RQSP+DI+T+ D +L + PL Y P++ + I NTGHGW+VD S + GGPLE Y L Q+HCHWG + D+GSEHT+DG+ +A ELHLVH+NK KY + AA +DGLAV+G+ LKVGKEN EL K+
Sbjct 1 SGPSTWVKNFPTAAGSRQSPVDIVTSLATSDTSLTSKPLNWKYVPENTREIINTGHGWRVDVKGEGSELIGGPLEDSYRLQQFHCHWGFQSDKGSEHTVDGQPFAGELHLVHWNKNKYANCGEAAAFADGLAVLGVLLKVGKENPELQKI 150
Query 179 TNAMKDIKYNGSKTKI-EPTDPDNFMPDTRVYWTYEGSLTTPPLYESVTWIVFADPTEISKEQLAEFRHLKRHANDDEKGEDSDDDDGIIADNYRPPMPTGERAVRSCNA 287
+ I + G KT I EP DP +P T YWTY GSLTTPP ESVTWI+F +P E+S+EQL+ FR L+ + E+ D+ +G++ +NYRPP+P G R +R C +
Sbjct 151 VEHIPSIYHRGQKTAIKEPIDPAKLLPGTFSYWTYLGSLTTPPCSESVTWILFKEPIEVSEEQLSAFRSLRCY--KPEEACPCDELEGLVINNYRPPLPLGNRELRECGS 258
>XP_023671950.1 carbonic anhydrase 2 [Paramormyrops kingsleyae]
Length=260
Score = 266 bits (680), Expect = 4e-83, Method: Compositional matrix adjust.
Identities = 128/263 (49%), Positives = 173/263 (66%), Gaps = 12/263 (5%)
Query 24 WGYGSKNGPHAWSKQFPVGDGQRQSPIDIITAQTKPDEALEASPLEISYDPKDEQVIGNTGHGWKVDYTSGT--SSIRGGPLEGEYALAQYHCHWGREEDRGSEHTIDGKRYAAELHLVHYNKKYGSFAAAADKSDGLAVIGIFLKVGKE 171
WGYG K+GP W ++FP+ +G RQSPIDI+ +Q D AL+ PL + YDPK I N GH ++VD+ GT S+++GGP+ G Y L Q+H HWG + +GSEHT+ GK+YA+ELHLVH+N KY SFA A K DGLAV+G+FLK+G
Sbjct 5 WGYGPKHGPAEWHREFPIANGNRQSPIDIVPSQAHHDPALK--PLSLQYDPKTTIDILNNGHSFQVDFADGTDSSTLKGGPVSGTYRLRQFHFHWGANDHKGSEHTVAGKKYASELHLVHWNTKYPSFAEAVTKPDGLAVVGVFLKIGAP 152
Query 172 NKELLKVTNAMKDIKYNGSKTKIEPTDPDNFMPDTRVYWTYEGSLTTPPLYESVTWIVFADPTEISKEQLAEFRHLKRHANDDEKGEDSDDDDGIIADNYRPPMPTGERAVRS 284
N L ++ +A+ IK ++T DP +P + +WTY+GSLTTPPLYESVTWIV +P +S Q+A FR L +A +GE S + +N+RPP P R VR+
Sbjct 153 NNHLQRILDALSAIKLKNNQTAFSNFDPKILLPGSLDFWTYDGSLTTPPLYESVTWIVLKEPITVSSSQIAHFRSLHSNA----EGEPS----CCMVENFRPPQPLKGRVVRA 257
>XP_018596813.1 PREDICTED: carbonic anhydrase-like [Scleropages formosus]
KPP57749.1 carbonic anhydrase-like [Scleropages formosus]
Length=260
Score = 264 bits (674), Expect = 3e-82, Method: Compositional matrix adjust.
Identities = 130/265 (49%), Positives = 166/265 (63%), Gaps = 12/265 (5%)
Query 23 GWGYGSKNGPHAWSKQFPVGDGQRQSPIDIITAQTKPDEALEASPLEISYDPKDEQVIGNTGHGWKVDYTSGT--SSIRGGPLEGEYALAQYHCHWGREEDRGSEHTIDGKRYAAELHLVHYNKKYGSFAAAADKSDGLAVIGIFLKVGK 170
GWGY +NGP WS QFPV DG RQSPIDI+TA DE L+ PLE+ YDP I N GH +VD+ T S++ GGP+ G Y L Q+H HWG +DRGSEHT+DG ++ AELHLVH+N KY +FA + + DGLAVIG+FL++G
Sbjct 4 GWGYDPENGPDTWSAQFPVADGPRQSPIDIVTADAHYDENLQ--PLEVKYDPGSSSGIVNNGHSVQVDFADDTDSSTLTGGPISGTYRLRQFHFHWGASDDRGSEHTVDGAKFPAELHLVHWNTKYPNFAQSTTQPDGLAVIGVFLQIGD 151
Query 171 ENKELLKVTNAMKDIKYNGSKTKIEPTDPDNFMPDTRVYWTYEGSLTTPPLYESVTWIVFADPTEISKEQLAEFRHLKRHANDDEKGEDSDDDDGIIADNYRPPMPTGERAVRSC 285
N +L KV +A++ IK + DP +P + YWTY+GSLTTPPL ESVTWIV +P +S +Q+A FR L DE + DNYRPP R+VR+
Sbjct 152 ANPQLQKVLDALEAIKTKDKQIAFLDFDPSVLLPSSLDYWTYDGSLTTPPLLESVTWIVLKEPINVSSDQMAMFRSLLFTQEGDEPSN--------MVDNYRPPQALKGRSVRAS 258
>XP_018614296.1 PREDICTED: carbonic anhydrase-like [Scleropages formosus]
Length=260
Score = 262 bits (670), Expect = 1e-81, Method: Compositional matrix adjust.
Identities = 134/264 (51%), Positives = 167/264 (63%), Gaps = 12/264 (5%)
Query 23 GWGYGSKNGPHAWSKQFPVGDGQRQSPIDIITAQTKPDEALEASPLEISYDPKDEQVIGNTGHGWKVDYTSGT--SSIRGGPLEGEYALAQYHCHWGREEDRGSEHTIDGKRYAAELHLVHYNKKYGSFAAAADKSDGLAVIGIFLKVGK 170
GWGYGS NGP WSK +P+ G RQSPIDI+ Q + D AL+ PL + YD + I N GH ++VD+ T S++ GGPL G Y L Q+H HWG +D+GSEHT+ G +YA ELHLVH+N KY SF+ AA K DGLAV+G+FLKVG
Sbjct 4 GWGYGSHNGPDQWSKDYPLASGPRQSPIDIVPGQAQYDAALK--PLAVKYDASTCKGILNNGHSFQVDFADDTDSSAVTGGPLSGTYRLRQFHFHWGASDDKGSEHTVGGTKYACELHLVHWNTKYPSFSDAATKPDGLAVLGVFLKVGA 151
Query 171 ENKELLKVTNAMKDIKYNGSKTKIEPTDPDNFMPDTRVYWTYEGSLTTPPLYESVTWIVFADPTEISKEQLAEFRHLKRHANDDEKGEDSDDDDGIIADNYRPPMPTGERAVRS 284
N +L KV +A+ IK G +T DP +P YWTYEGSLTTPPL ESVTWIV P +S Q+A+FR L A +GE + +NYRPP P R VR+
Sbjct 152 ANPQLQKVLDALDAIKCKGKQTTFSNFDPKVLLPPCLDYWTYEGSLTTPPLLESVTWIVLKQPISVSSAQMAKFRSLLFSA----EGEPP----CFMVNNYRPPQPLKGRKVRA 257
>XP_002428435.1 carbonic anhydrase, putative [Pediculus humanus corporis]
EEB15697.1 carbonic anhydrase, putative [Pediculus humanus corporis]
Length=270
Score = 260 bits (665), Expect = 9e-81, Method: Compositional matrix adjust.
Identities = 125/258 (48%), Positives = 170/258 (66%), Gaps = 9/258 (3%)
Query 31 GPHAWSKQFPVGDGQRQSPIDIITAQTKPDEALEASPLEISYDPKDEQVIGNTGHGWKVDYTSGTSSIRGGPLEGEYALAQYHCHWGREEDRGSEHTIDGKRYAAELHLVHYNK-KYGSFAAAADKSDGLAVIGIFLKVG-KENKELLKV 178
GP W+ +FP+ G +QSP+DI TA K + A+ L +Y PK++ + N+G+GWKV S + GGPLEG+Y L Q+HCHWG D+GSEHT++G+ +A ELHLVH+N KY SF AA+ SDGLAV+GIFLKV +N+EL KV
Sbjct 16 GPETWASKFPLAAGSKQSPVDIETANVKYHSS--AASLTFNYVPKNDCRLCNSGYGWKVSVEDEKSELSGGPLEGKYKLEQFHCHWGCSNDKGSEHTVNGQCFAGELHLVHWNSTKYSSFKEAANYSDGLAVLGIFLKVTCSDNEELEKV 163
Query 179 TNAMKDIKYNGSKTKIEP-TDPDNFMPDTRVYWTYEGSLTTPPLYESVTWIVFADPTEISKEQLAEFRHLKRHANDDEKGEDSDDDDGIIADNYRPPMPTGERAVRSC 285
+ + + +IE +P N +P+ + YWTY+GSLTTPP E+VTWI+F DP EIS QL+ FR L+ H ++ E DG+I +NYRPP+P G R +R C
Sbjct 164 VTKIPSVLFRNESVQIENYINPFNLLPEKKTYWTYQGSLTTPPCTENVTWIIFKDPVEISDRQLSIFRTLRCHTKENIINE----SDGLIMNNYRPPLPLGNRELREC 267
>ACO11699.1 Carbonic anhydrase 2 [Caligus rogercresseyi]
Length=260
Score = 259 bits (663), Expect = 1e-80, Method: Compositional matrix adjust.
Identities = 126/267 (47%), Positives = 174/267 (65%), Gaps = 16/267 (6%)
Query 21 MAGWGYGSKNGPHAWSKQFPV-GDGQRQSPIDIITA--QTKPDEALEASPLEISYDPKDEQVIGNTGHGWKVDYTSGTSSIRGGPLEGEYALAQYHCHWGREEDRGSEHTIDGKRYAAELHLVHYNKKYGSFAAAADKSDGLAVIGIFLK 167
MA WGY NGPH W + FP+ DG RQSP++I+T+ + KP E PLE Y P + + + NTG WKV+ SS+ GGPL+ ++ L QYH HWG + +GSEH +DG YAAELHLVH+N KY S AA+K DGLAV+G+F++
Sbjct 1 MASWGYDESNGPHKWGESFPICKDGVRQSPVEIMTSKVEVKP----EFKPLEFKYVPDNTKDVENTGSSWKVNIYGTGSSLSGGPLKEKHELWQYHAHWGSDNSKGSEHRVDGNMYAAELHLVHWNTKYASPEEAAEKEDGLAVLGMFIE 146
Query 168 VGKENKELLKVTNAMKDIKYNGSKTKI-EPTDPDNFMPDTRVYWTYEGSLTTPPLYESVTWIVFADPTEISKEQLAEFRHLKRHANDDEKGEDSDDDDGIIADNYRPPMPTGERAVR 283
VG +++E K+ A+ IKY G +T + P DP F+P+++ +WTYEGSLTTPPLYESVTW+VF P + S+EQ+ R++ DD+ + +N+RPP+P G R V+
Sbjct 147 VGTKHEEFNKIVEALDRIKYKGDQTVLASPVDPTKFLPESKDFWTYEGSLTTPPLYESVTWLVFRQPIQFSEEQINAMRNIAFCCKDDKH--------HAMVNNFRPPVPLGSRVVQ 255
>ACO11717.1 Carbonic anhydrase 2 [Caligus rogercresseyi]
Length=260
Score = 259 bits (662), Expect = 2e-80, Method: Compositional matrix adjust.
Identities = 127/267 (48%), Positives = 172/267 (64%), Gaps = 16/267 (6%)
Query 21 MAGWGYGSKNGPHAWSKQFPV-GDGQRQSPIDIITA--QTKPDEALEASPLEISYDPKDEQVIGNTGHGWKVDYTSGTSSIRGGPLEGEYALAQYHCHWGREEDRGSEHTIDGKRYAAELHLVHYNKKYGSFAAAADKSDGLAVIGIFLK 167
MA WGY NGPH W + FP+ DG RQSP++I T+ + KP E PLE Y P + + I NTG WKV+ SS+ GGPL+ ++ L QYH HWG + +GSEH +DG YAAELHLVH+N KY S AA+K DGLAV+G+F++
Sbjct 1 MASWGYDESNGPHKWGESFPICKDGVRQSPVEITTSKVEVKP----EFKPLEFKYVPDNTKDIENTGSSWKVNINGTGSSLSGGPLKEKHELWQYHAHWGSDNSKGSEHRVDGNMYAAELHLVHWNTKYASPEEAAEKEDGLAVLGMFIE 146
Query 168 VGKENKELLKVTNAMKDIKYNGSKTKI-EPTDPDNFMPDTRVYWTYEGSLTTPPLYESVTWIVFADPTEISKEQLAEFRHLKRHANDDEKGEDSDDDDGIIADNYRPPMPTGERAVR 283
VG +++E K+ A+ IKY G +T + P DP F+P+++ +WTYEGSLTTPPLYESVTW+VF P + S+EQ+ R + DD+ + +N+RPP+P G R V+
Sbjct 147 VGTKHEEFNKIVEALDRIKYKGDQTVLASPVDPTKFLPESKDFWTYEGSLTTPPLYESVTWLVFRQPIQFSEEQINAMRKIAFCCKDDKH--------HAMVNNFRPPVPLGSRVVQ 255
>XP_006994788.1 PREDICTED: carbonic anhydrase 13 isoform X1 [Peromyscus maniculatus
bairdii]
Length=262
Score = 259 bits (662), Expect = 2e-80, Method: Compositional matrix adjust.
Identities = 130/265 (49%), Positives = 169/265 (64%), Gaps = 13/265 (5%)
Query 24 WGYGSKNGPHAWSKQFPVGDGQRQSPIDIITAQTKPDEALEASPLEISYDPKDEQVIGNTGHGWKVDY--TSGTSSIRGGPLEGEYALAQYHCHWGREEDRGSEHTIDGKRYAAELHLVHYNK-KYGSFAAAADKSDGLAVIGIFLKVGK 170
WGYG NGP W++ FP+ DG +QSPI+I T + K D +L PL I YDP ++I N+GH + VD+ T S +RGGPL G Y L Q+H HWG +D GSEH +DG RYAAELH+VH+N KY SF AA +SDGLAV+G+FL++G+
Sbjct 6 WGYGEHNGPIHWNEFFPIADGDQQSPIEIKTKEVKYDSSLR--PLSIKYDPTSAKIISNSGHSFNVDFDDTEDKSVLRGGPLSGSYRLRQFHLHWGSADDHGSEHVVDGVRYAAELHVVHWNSDKYPSFVEAAHESDGLAVLGVFLQIGE 153
Query 171 ENKELLKVTNAMKDIKYNGSKTKIEPTDPDNFMPDTRVYWTYEGSLTTPPLYESVTWIVFADPTEISKEQLAEFRHLKRHANDDEKGEDSDDDDGIIADNYRPPMPTGERAVRSC 285
N +L K+T+ + IK G +T+ DP + +P + YWTY GSLT PPL ESVTWIV P IS +QLA FR L A +GE + + N+RPP P R VR+
Sbjct 154 HNPQLQKITDILDSIKEKGKQTRFTNFDPLSLLPSSWDYWTYPGSLTVPPLLESVTWIVLKQPINISSQQLARFRSLLCTA----EGETA----AFLLSNHRPPQPLKGRRVRAS 260
>XP_012867870.1 PREDICTED: carbonic anhydrase 13 [Dipodomys ordii]
Length=262
Score = 259 bits (662), Expect = 2e-80, Method: Compositional matrix adjust.
Identities = 131/265 (49%), Positives = 167/265 (63%), Gaps = 13/265 (5%)
Query 24 WGYGSKNGPHAWSKQFPVGDGQRQSPIDIITAQTKPDEALEASPLEISYDPKDEQVIGNTGHGWKVDY--TSGTSSIRGGPLEGEYALAQYHCHWGREEDRGSEHTIDGKRYAAELHLVHYNK-KYGSFAAAADKSDGLAVIGIFLKVGK 170
WGYG NGP W+K FP+ DG +QSPI+I T + K D +L PL I YDP ++I N+GH + VD+ T S +RGGPL G Y L Q+H HWG +D GSEH +DG RYAAELH+VH+N KY SF AA DGLAV+G+FLK G+
Sbjct 6 WGYGEHNGPIHWNKFFPIADGDQQSPIEIKTKEVKYDSSLR--PLSIKYDPTSAKIISNSGHSFNVDFDDTEDKSVLRGGPLTGNYRLRQFHLHWGSNDDHGSEHVVDGMRYAAELHVVHWNSDKYPSFVEAAHAPDGLAVLGVFLKTGE 153
Query 171 ENKELLKVTNAMKDIKYNGSKTKIEPTDPDNFMPDTRVYWTYEGSLTTPPLYESVTWIVFADPTEISKEQLAEFRHLKRHANDDEKGEDSDDDDGIIADNYRPPMPTGERAVRSC 285
N +L KVT+ + IK G +T+ DP + +P + YWTY GSLT PPL ESVTWIV P IS +QLA+FR L+ +GE + + N+RPP P R VR+
Sbjct 154 HNPQLQKVTDILDSIKEKGKQTRFTNFDPLSLLPSSWDYWTYPGSLTVPPLLESVTWIVLKQPINISSQQLAKFRSLQC----SREGEAA----AFLLSNHRPPQPLKGRRVRAS 260
>XP_016428138.1 PREDICTED: carbonic anhydrase [Sinocyclocheilus rhinocerous]
Length=260
Score = 259 bits (662), Expect = 2e-80, Method: Compositional matrix adjust.
Identities = 126/263 (48%), Positives = 170/263 (65%), Gaps = 12/263 (5%)
Query 24 WGYGSKNGPHAWSKQFPVGDGQRQSPIDIITAQTKPDEALEASPLEISYDPKDEQVIGNTGHGWKVDYTS--GTSSIRGGPLEGEYALAQYHCHWGREEDRGSEHTIDGKRYAAELHLVHYNKKYGSFAAAADKSDGLAVIGIFLKVGKE 171
WGYGS +GP W++ FP+ +G RQSPIDI+ Q + D +L+ L++ YDP + I N GH ++VD+T +S++ GGP+ G Y L Q+H HWG +D+GSEHTI G ++ ELHLVH+N KY +F AA K DGLAV+G+FLK+G
Sbjct 5 WGYGSNDGPEKWAESFPIANGPRQSPIDIVPTQAQNDPSLKQ--LKLKYDPATAKGILNNGHSFQVDFTDDDNSSTLAGGPVTGIYRLRQFHFHWGSSDDKGSEHTIAGTKFPCELHLVHWNTKYPNFGEAASKPDGLAVVGVFLKIGSA 152
Query 172 NKELLKVTNAMKDIKYNGSKTKIEPTDPDNFMPDTRVYWTYEGSLTTPPLYESVTWIVFADPTEISKEQLAEFRHLKRHANDDEKGEDSDDDDGIIADNYRPPMPTGERAVRS 284
N L KV +A+ DI+ G +T DP +P + +WTYEGSLTTPPL ESVTWIV DP +S Q+A+FR L + +GE S + DN+RPP P R VR+
Sbjct 153 NSRLQKVLDALDDIRSKGRQTTFTNFDPKTLLPASLDFWTYEGSLTTPPLLESVTWIVLKDPISVSPAQMAKFRSLLFTS----EGEAS----SCMVDNFRPPQPLKGRKVRA 257
>XP_023829076.1 carbonic anhydrase 1 [Salvelinus alpinus]
Length=260
Score = 259 bits (662), Expect = 2e-80, Method: Compositional matrix adjust.
Identities = 132/263 (50%), Positives = 167/263 (63%), Gaps = 12/263 (5%)
Query 24 WGYGSKNGPHAWSKQFPVGDGQRQSPIDIITAQTKPDEALEASPLEISYDPKDEQVIGNTGHGWKVDYT--SGTSSIRGGPLEGEYALAQYHCHWGREEDRGSEHTIDGKRYAAELHLVHYNKKYGSFAAAADKSDGLAVIGIFLKVGKE 171
WGY NGP W + FP+ +G RQSPIDI+ + D AL+A L + YDP I N GH ++V YT + S++ GGP+ G+Y L Q+H HWG +DRGSEHT+ G +YAAELHLVH+N KY SF AA KSDGLAV+G+FL+VG E
Sbjct 5 WGYAPDNGPDKWCEGFPIANGPRQSPIDIVPGEAAFDAALKA--LTLKYDPSTSIDILNNGHSFQVTYTDDNDNSTLTGGPISGKYRLKQFHFHWGASDDRGSEHTVAGTKYAAELHLVHWNTKYPSFGDAASKSDGLAVVGVFLRVGNE 152
Query 172 NKELLKVTNAMKDIKYNGSKTKIEPTDPDNFMPDTRVYWTYEGSLTTPPLYESVTWIVFADPTEISKEQLAEFRHLKRHANDDEKGEDSDDDDGIIADNYRPPMPTGERAVRS 284
N L KV +A IK G +T E DP +P + YWTY+GSLTTPPL ESVTWIV +P +S Q+ +FR L +GE + + DNYRPP P RAVR+
Sbjct 153 NANLQKVLDAFDAIKAKGKQTSFENFDPTILLPKSLDYWTYDGSLTTPPLLESVTWIVCKEPISVSPAQMGKFRSLLFSG----EGEAA----CCMVDNYRPPQPLKGRAVRA 257
>XP_005361893.1 PREDICTED: carbonic anhydrase 13 [Microtus ochrogaster]
Length=262
Score = 259 bits (662), Expect = 2e-80, Method: Compositional matrix adjust.
Identities = 131/265 (49%), Positives = 169/265 (64%), Gaps = 13/265 (5%)
Query 24 WGYGSKNGPHAWSKQFPVGDGQRQSPIDIITAQTKPDEALEASPLEISYDPKDEQVIGNTGHGWKVDY--TSGTSSIRGGPLEGEYALAQYHCHWGREEDRGSEHTIDGKRYAAELHLVHYNK-KYGSFAAAADKSDGLAVIGIFLKVGK 170
WGYG NGP W++ FP+ DG +QSPI+I T + K D +L PL I YDP ++I N+GH + VD+ T S +RGGPL G Y L Q+H HWG +D GSEH +DG RYAAELH+VH+N KY SF AA +SDGLAV+GIFL++G+
Sbjct 6 WGYGEHNGPIHWNQFFPIADGDQQSPIEIKTKEVKYDSSLR--PLSIKYDPASAKIISNSGHSFNVDFDDTEDKSVLRGGPLTGSYRLRQFHLHWGSADDHGSEHMVDGVRYAAELHVVHWNSDKYPSFVEAAHESDGLAVLGIFLQIGE 153
Query 171 ENKELLKVTNAMKDIKYNGSKTKIEPTDPDNFMPDTRVYWTYEGSLTTPPLYESVTWIVFADPTEISKEQLAEFRHLKRHANDDEKGEDSDDDDGIIADNYRPPMPTGERAVRSC 285
N +L K+T+ + IK G +T+ DP + +P + YWTY GSLT PPL ESVTWIV P IS +QLA FR L A +GE + + N+RPP P R VR+
Sbjct 154 HNPQLQKITDILDSIKEKGKQTRFTNFDPLSLLPPSWDYWTYPGSLTVPPLLESVTWIVLKQPINISSQQLARFRSLLCSA----EGETA----AFLLSNHRPPQPLKGRRVRAS 260
>XP_017571488.1 PREDICTED: carbonic anhydrase 1-like [Pygocentrus nattereri]
Length=264
Score = 259 bits (661), Expect = 3e-80, Method: Compositional matrix adjust.
Identities = 131/264 (50%), Positives = 167/264 (63%), Gaps = 12/264 (5%)
Query 23 GWGYGSKNGPHAWSKQFPVGDGQRQSPIDIITAQTKPDEALEASPLEISYDPKDEQVIGNTGHGWKVDYTSGT--SSIRGGPLEGEYALAQYHCHWGREEDRGSEHTIDGKRYAAELHLVHYNKKYGSFAAAADKSDGLAVIGIFLKVGK 170
GWGY + NGP W + FPV DG RQSPIDI++ + + D AL +PL YDP I N GH +V + T SS+ GGP+ G Y L Q+H HWG +D+GSEHT+DGK Y AELHLVH+N Y SF A DKSDGLAVIG+FL++G
Sbjct 4 GWGYAADNGPDKWVESFPVADGPRQSPIDIVSGKAEHDPAL--APLAPRYDPSTSLDILNNGHSVQVTFADDTDSSSLTGGPISGTYRLKQFHFHWGSSDDKGSEHTVDGKTYPAELHLVHWNTAYPSFGEAVDKSDGLAVIGVFLEIGD 151
Query 171 ENKELLKVTNAMKDIKYNGSKTKIEPTDPDNFMPDTRVYWTYEGSLTTPPLYESVTWIVFADPTEISKEQLAEFRHLKRHANDDEKGEDSDDDDGIIADNYRPPMPTGERAVRS 284
EN +L KV +A++ IK ++T DP +P + YWTY+GSLTTPPL ESVTWIV +S Q+ +FR L A +GE + + DNYRPP P +R VR+
Sbjct 152 ENADLQKVLDALEGIKTKSTQTSFADFDPTTLLPSSLDYWTYDGSLTTPPLLESVTWIVCKQSISVSSAQMEKFRSLLFSA----EGE----PECCMMDNYRPPQPLKDRKVRA 257
>XP_003782560.1 carbonic anhydrase 13 [Otolemur garnettii]
Length=262
Score = 258 bits (660), Expect = 4e-80, Method: Compositional matrix adjust.
Identities = 126/265 (48%), Positives = 168/265 (63%), Gaps = 13/265 (5%)
Query 24 WGYGSKNGPHAWSKQFPVGDGQRQSPIDIITAQTKPDEALEASPLEISYDPKDEQVIGNTGHGWKVDY--TSGTSSIRGGPLEGEYALAQYHCHWGREEDRGSEHTIDGKRYAAELHLVHYNK-KYGSFAAAADKSDGLAVIGIFLKVGK 170
WGY NGP W+K FP+ DG +QSPI+I T + K D +L PL I YDP ++I N+GH + VD+ T S +RGGPL G Y L Q+H HWG +D GSEH +DG +Y AELH+VH+N KY SF AA + DGLAV+G+FL++G+
Sbjct 6 WGYAEHNGPVHWNKFFPIADGDQQSPIEIKTKEVKYDSSLR--PLSIKYDPSSAKIISNSGHSFVVDFDDTEDKSVLRGGPLAGSYRLRQFHLHWGSTDDHGSEHVVDGVKYPAELHVVHWNSDKYPSFVEAAHEPDGLAVLGVFLQIGE 153
Query 171 ENKELLKVTNAMKDIKYNGSKTKIEPTDPDNFMPDTRVYWTYEGSLTTPPLYESVTWIVFADPTEISKEQLAEFRHLKRHANDDEKGEDSDDDDGIIADNYRPPMPTGERAVRSC 285
N +L K+T+ + IK G +T+ DP + +P +R YWTY GSLT PPL ESVTWI+ P IS +QLA+FR+L + A +E + N+RPP P R VR+
Sbjct 154 HNSQLQKITDILDAIKEKGKQTRFTNFDPLSLIPPSRDYWTYPGSLTVPPLLESVTWIILKQPINISSQQLAKFRNLLQTAEGEEA--------AFLLSNHRPPQPLKGRKVRAS 260
>XP_002710714.1 PREDICTED: carbonic anhydrase 13 isoform X1 [Oryctolagus cuniculus]
Length=262
Score = 258 bits (660), Expect = 4e-80, Method: Compositional matrix adjust.
Identities = 129/265 (49%), Positives = 169/265 (64%), Gaps = 13/265 (5%)
Query 24 WGYGSKNGPHAWSKQFPVGDGQRQSPIDIITAQTKPDEALEASPLEISYDPKDEQVIGNTGHGWKVDY--TSGTSSIRGGPLEGEYALAQYHCHWGREEDRGSEHTIDGKRYAAELHLVHYNK-KYGSFAAAADKSDGLAVIGIFLKVGK 170
WGYG NGP W++ FP+ DG +QSPI+I T + K D +L PL I YDP ++I N+GH + VD+ T S +RGGPL G Y L Q+H HWG +D GSEH +DG RYAAELH+VH+N KY SF AA + DGLAV+G+FL++G+
Sbjct 6 WGYGEHNGPIHWNQFFPIADGDQQSPIEIKTKEVKYDSSLR--PLSIKYDPSSAKIISNSGHSFNVDFDDTEDKSVLRGGPLTGNYRLRQFHLHWGSADDHGSEHVVDGVRYAAELHVVHWNSDKYPSFVEAAHEPDGLAVLGVFLQIGE 153
Query 171 ENKELLKVTNAMKDIKYNGSKTKIEPTDPDNFMPDTRVYWTYEGSLTTPPLYESVTWIVFADPTEISKEQLAEFRHLKRHANDDEKGEDSDDDDGIIADNYRPPMPTGERAVRSC 285
N +L K+T+ + IK G +T+ DP + +P + YWTY GSLT PPL ESVTWIV P IS +QLA+FR L A +GE + + N+RPP P R VR+
Sbjct 154 YNSQLQKITDILDSIKEKGKQTRFTNFDPLSLLPSSWDYWTYPGSLTVPPLLESVTWIVLKQPINISSQQLAKFRSLLCSA----EGESA----AFLLSNHRPPQPLKGRKVRAS 260
>ADO27772.1 carbonic anhydrase [Ictalurus furcatus]
Length=260
Score = 258 bits (660), Expect = 4e-80, Method: Compositional matrix adjust.
Identities = 123/263 (47%), Positives = 170/263 (65%), Gaps = 12/263 (5%)
Query 24 WGYGSKNGPHAWSKQFPVGDGQRQSPIDIITAQTKPDEALEASPLEISYDPKDEQVIGNTGHGWKVDYT--SGTSSIRGGPLEGEYALAQYHCHWGREEDRGSEHTIDGKRYAAELHLVHYNKKYGSFAAAADKSDGLAVIGIFLKVGKE 171
WGY S +GP W++ +PV +G RQSP++II +QT+ D +L+ PL++ YDP + I N GH ++V++ S ++ + GGP+ G Y L Q+H HWG +D+GSEHT+DG +Y ELHLVH+N KY +F A +K DGLAV+G+FLK+G
Sbjct 5 WGYDSSDGPATWAEHYPVANGPRQSPVNIIPSQTQFDSSLK--PLKLQYDPSTSKDIMNNGHTFQVNFLDESDSAILTGGPVTGTYRLKQFHFHWGESDDKGSEHTVDGIKYPCELHLVHWNTKYPNFGEAVNKPDGLAVVGVFLKIGSA 152
Query 172 NKELLKVTNAMKDIKYNGSKTKIEPTDPDNFMPDTRVYWTYEGSLTTPPLYESVTWIVFADPTEISKEQLAEFRHLKRHANDDEKGEDSDDDDGIIADNYRPPMPTGERAVRS 284
N L KV ++ IK G +T DP N +P + +WTYEGSLTTPPLYESVTWIV DP +S Q+A+FR L + ++ + +NYRPP P R VRS
Sbjct 153 NPRLQKVLDSFDSIKAKGQQTTFLNFDPKNLLPASLNFWTYEGSLTTPPLYESVTWIVLKDPISVSSAQMAKFRSLLFSSAGEQP--------RCMCNNYRPPQPIKGRKVRS 257
>XP_006153919.1 PREDICTED: carbonic anhydrase 13 isoform X1 [Tupaia chinensis]
Length=262
Score = 258 bits (660), Expect = 4e-80, Method: Compositional matrix adjust.
Identities = 129/265 (49%), Positives = 169/265 (64%), Gaps = 13/265 (5%)
Query 24 WGYGSKNGPHAWSKQFPVGDGQRQSPIDIITAQTKPDEALEASPLEISYDPKDEQVIGNTGHGWKVDY--TSGTSSIRGGPLEGEYALAQYHCHWGREEDRGSEHTIDGKRYAAELHLVHYNK-KYGSFAAAADKSDGLAVIGIFLKVGK 170
WGYG NGP W++ FP+ DG +QSPI+I T + K D +L+ PL I YDP ++I N+GH + VD+ T S +RGGPL G Y L Q+H HWG +D GSEH +DG RYAAELH+VH+N KY SF AA + DGLAV+G+FL++G+
Sbjct 6 WGYGEHNGPSRWNEFFPIADGDQQSPIEIKTKEVKYDSSLQ--PLSIKYDPSSAKIISNSGHSFNVDFDDTEDKSVLRGGPLSGSYRLRQFHLHWGSADDHGSEHMVDGVRYAAELHVVHWNSDKYPSFVEAAHEPDGLAVLGVFLQIGE 153
Query 171 ENKELLKVTNAMKDIKYNGSKTKIEPTDPDNFMPDTRVYWTYEGSLTTPPLYESVTWIVFADPTEISKEQLAEFRHLKRHANDDEKGEDSDDDDGIIADNYRPPMPTGERAVRSC 285
N +L K+T+ + IK G +T+ DP + +P + YWTY GSLT PPL ESVTWIV P IS +QL +FR L A +GE + + NYRPP P R VR+
Sbjct 154 HNPQLQKITDILDSIKEKGKQTRFTNFDPLSLLPPSWDYWTYPGSLTVPPLLESVTWIVLKQPINISSQQLTKFRSLLCTA----EGEAA----AFLLSNYRPPQPLKGRKVRAS 260
>XP_004842045.1 carbonic anhydrase 13 isoform X1 [Heterocephalus glaber]
EHB00482.1 Carbonic anhydrase 13 [Heterocephalus glaber]
Length=262
Score = 258 bits (660), Expect = 4e-80, Method: Compositional matrix adjust.
Identities = 131/265 (49%), Positives = 169/265 (64%), Gaps = 13/265 (5%)
Query 24 WGYGSKNGPHAWSKQFPVGDGQRQSPIDIITAQTKPDEALEASPLEISYDPKDEQVIGNTGHGWKVDY--TSGTSSIRGGPLEGEYALAQYHCHWGREEDRGSEHTIDGKRYAAELHLVHYNK-KYGSFAAAADKSDGLAVIGIFLKVGK 170
WGYG NGP W+K FPV DG +QSPI+I T + K D +L+ PL I YDP ++I N+GH + VD+ T S++RGGPL G Y L Q+H HWG +D GSEH +DG RYAAELH+VH+N KY SF AA + DGLAV+GIFL+ G+
Sbjct 6 WGYGEHNGPIHWNKFFPVADGDQQSPIEIKTKEVKYDSSLQ--PLRIKYDPSSAKIIRNSGHSFSVDFDDTQDKSALRGGPLTGSYRLRQFHLHWGSADDHGSEHMVDGVRYAAELHVVHWNSDKYPSFVEAAHEPDGLAVLGIFLQTGE 153
Query 171 ENKELLKVTNAMKDIKYNGSKTKIEPTDPDNFMPDTRVYWTYEGSLTTPPLYESVTWIVFADPTEISKEQLAEFRHLKRHANDDEKGEDSDDDDGIIADNYRPPMPTGERAVRSC 285
N +L K+T+ + IK G +T+ DP + +P + YWTY GSLT PPL ESVTWIV P IS +QLA FR L + +GE + + N+RPP P R VR+
Sbjct 154 HNPQLQKITDILDSIKEKGKQTRFTNFDPLSLLPSSWEYWTYPGSLTVPPLLESVTWIVLKQPINISSQQLANFRSLLCTS----EGEAA----AFLLSNHRPPQPLKGRKVRAS 260
>XP_003480057.1 carbonic anhydrase 13 [Cavia porcellus]
Length=262
Score = 258 bits (659), Expect = 5e-80, Method: Compositional matrix adjust.
Identities = 130/265 (49%), Positives = 166/265 (63%), Gaps = 13/265 (5%)
Query 24 WGYGSKNGPHAWSKQFPVGDGQRQSPIDIITAQTKPDEALEASPLEISYDPKDEQVIGNTGHGWKVDY--TSGTSSIRGGPLEGEYALAQYHCHWGREEDRGSEHTIDGKRYAAELHLVHYNK-KYGSFAAAADKSDGLAVIGIFLKVGK 170
WGYG NGP W+K FPV DG +QSPI+I T + K D +L PL I YDP ++I N+GH + VD+ T S +RGGPL G Y L Q+H HWG +D GSEH +DG RYAAELH+VH+N KY SF AA + DGLAV+GIFL+ G+
Sbjct 6 WGYGEHNGPVHWNKFFPVADGDQQSPIEIKTKEVKYDSSLR--PLSIKYDPSSAKIISNSGHSFSVDFDDTEDKSVLRGGPLTGSYRLRQFHLHWGSADDHGSEHMVDGVRYAAELHVVHWNSDKYPSFVEAAHERDGLAVLGIFLQTGE 153
Query 171 ENKELLKVTNAMKDIKYNGSKTKIEPTDPDNFMPDTRVYWTYEGSLTTPPLYESVTWIVFADPTEISKEQLAEFRHLKRHANDDEKGEDSDDDDGIIADNYRPPMPTGERAVRSC 285
N +L K+T+ + IK G +T+ DP + +P + YWTY GSLT PPL ESVTWIV P IS +QLA+FR L + +E + N+RPP P R VR+
Sbjct 154 HNLQLQKITDILDSIKEKGKQTRFTNFDPLSLLPPSWEYWTYPGSLTVPPLLESVTWIVLKHPINISSQQLAKFRSLLCTSEGEEA--------AFLLSNHRPPQPLKGRKVRAS 260
>XP_021013973.1 carbonic anhydrase 13 [Mus caroli]
Length=262
Score = 258 bits (659), Expect = 5e-80, Method: Compositional matrix adjust.
Identities = 130/264 (49%), Positives = 168/264 (64%), Gaps = 13/264 (5%)
Query 24 WGYGSKNGPHAWSKQFPVGDGQRQSPIDIITAQTKPDEALEASPLEISYDPKDEQVIGNTGHGWKVDY--TSGTSSIRGGPLEGEYALAQYHCHWGREEDRGSEHTIDGKRYAAELHLVHYNK-KYGSFAAAADKSDGLAVIGIFLKVGK 170
WGYG NGP W++ FP+ DG +QSPI+I T + K D +L PL I YDP ++I N+GH + VD+ T S +RGGPL G Y L Q+H HWG +D GSEH +DG RYAAELH+VH+N KY SF AA +SDGLAV+G+FL++G+
Sbjct 6 WGYGEHNGPVHWNELFPIADGDQQSPIEIKTKEVKYDSSLR--PLSIKYDPASAKIISNSGHSFNVDFDDTEDKSVLRGGPLTGNYRLRQFHLHWGSADDHGSEHVVDGVRYAAELHVVHWNSDKYPSFVEAAHESDGLAVLGVFLQIGE 153
Query 171 ENKELLKVTNAMKDIKYNGSKTKIEPTDPDNFMPDTRVYWTYEGSLTTPPLYESVTWIVFADPTEISKEQLAEFRHLKRHANDDEKGEDSDDDDGIIADNYRPPMPTGERAVRS 284
N +L K+T+ + IK G +T+ DP +P + YWTY GSLT PPL ESVTWIV P IS +QLA FR L A +GE + + N+RPP P R VR+
Sbjct 154 HNPQLQKITDILDSIKEKGKQTRFTNFDPLCLLPSSWDYWTYPGSLTVPPLLESVTWIVLKQPISISSQQLARFRSLLCTA----EGESA----AFLLSNHRPPQPLKGRRVRA 259
>XP_024268994.1 carbonic anhydrase 1-like [Oncorhynchus tshawytscha]
XP_024268995.1 carbonic anhydrase 1-like [Oncorhynchus tshawytscha]
XP_024248657.1 carbonic anhydrase 1-like [Oncorhynchus tshawytscha]
Length=260
Score = 258 bits (659), Expect = 6e-80, Method: Compositional matrix adjust.
Identities = 132/263 (50%), Positives = 166/263 (63%), Gaps = 12/263 (5%)
Query 24 WGYGSKNGPHAWSKQFPVGDGQRQSPIDIITAQTKPDEALEASPLEISYDPKDEQVIGNTGHGWKVDYT--SGTSSIRGGPLEGEYALAQYHCHWGREEDRGSEHTIDGKRYAAELHLVHYNKKYGSFAAAADKSDGLAVIGIFLKVGKE 171
WGY NGP W + FP+ +G RQSPIDI+ + D AL+A L + YDP I N GH ++V YT + S++ GGP+ G Y L Q+H HWG +DRGSEHT+ G +YAAELHLVH+N KY SF AA KSDGLAV+G+FL+VG E
Sbjct 5 WGYAPDNGPDKWCEGFPIANGPRQSPIDIVPGEAAFDAALKA--LTLKYDPSTSIDILNNGHSFQVTYTDDNDNSTLTGGPISGTYRLKQFHFHWGASDDRGSEHTVAGTKYAAELHLVHWNTKYPSFGDAASKSDGLAVVGVFLRVGNE 152
Query 172 NKELLKVTNAMKDIKYNGSKTKIEPTDPDNFMPDTRVYWTYEGSLTTPPLYESVTWIVFADPTEISKEQLAEFRHLKRHANDDEKGEDSDDDDGIIADNYRPPMPTGERAVRS 284
N L KV +A IK G +T E DP +P + YWTY+GSLTTPPL ESVTWIV +P +S Q+ +FR L +GE + + DNYRPP P RAVR+
Sbjct 153 NANLQKVLDAFDAIKAKGKQTSFENFDPTILLPKSLDYWTYDGSLTTPPLLESVTWIVCKEPISVSPAQMGKFRCLLFSG----EGEAA----CCMVDNYRPPQPLKGRAVRA 257
>NP_078771.1 carbonic anhydrase 13 [Mus musculus]
Q9D6N1.1 RecName: Full=Carbonic anhydrase 13; AltName: Full=Carbonate
dehydratase XIII; AltName: Full=Carbonic anhydrase XIII; Short=CA-XIII
AAK16672.1 carbonic anhydrase XIII [Mus musculus]
BAB26742.1 unnamed protein product [Mus musculus]
AAH64050.1 Carbonic anhydrase 13 [Mus musculus]
BAE31705.1 unnamed protein product [Mus musculus]
BAE31849.1 unnamed protein product [Mus musculus]
BAE31927.1 unnamed protein product [Mus musculus]
BAE29922.1 unnamed protein product [Mus musculus]
BAE29942.1 unnamed protein product [Mus musculus]
BAE30468.1 unnamed protein product [Mus musculus]
BAE36996.1 unnamed protein product [Mus musculus]
BAE30845.1 unnamed protein product [Mus musculus]
EDL05135.1 carbonic anhydrase 13 [Mus musculus]
Length=262
Score = 258 bits (659), Expect = 6e-80, Method: Compositional matrix adjust.
Identities = 130/264 (49%), Positives = 168/264 (64%), Gaps = 13/264 (5%)
Query 24 WGYGSKNGPHAWSKQFPVGDGQRQSPIDIITAQTKPDEALEASPLEISYDPKDEQVIGNTGHGWKVDY--TSGTSSIRGGPLEGEYALAQYHCHWGREEDRGSEHTIDGKRYAAELHLVHYNK-KYGSFAAAADKSDGLAVIGIFLKVGK 170
WGYG NGP W++ FP+ DG +QSPI+I T + K D +L PL I YDP ++I N+GH + VD+ T S +RGGPL G Y L Q+H HWG +D GSEH +DG RYAAELH+VH+N KY SF AA +SDGLAV+G+FL++G+
Sbjct 6 WGYGEHNGPIHWNELFPIADGDQQSPIEIKTKEVKYDSSLR--PLSIKYDPASAKIISNSGHSFNVDFDDTEDKSVLRGGPLTGNYRLRQFHLHWGSADDHGSEHVVDGVRYAAELHVVHWNSDKYPSFVEAAHESDGLAVLGVFLQIGE 153
Query 171 ENKELLKVTNAMKDIKYNGSKTKIEPTDPDNFMPDTRVYWTYEGSLTTPPLYESVTWIVFADPTEISKEQLAEFRHLKRHANDDEKGEDSDDDDGIIADNYRPPMPTGERAVRS 284
N +L K+T+ + IK G +T+ DP +P + YWTY GSLT PPL ESVTWIV P IS +QLA FR L A +GE + + N+RPP P R VR+
Sbjct 154 HNPQLQKITDILDSIKEKGKQTRFTNFDPLCLLPSSWDYWTYPGSLTVPPLLESVTWIVLKQPISISSQQLARFRSLLCTA----EGESA----AFLLSNHRPPQPLKGRRVRA 259
>XP_021052164.1 carbonic anhydrase 13 [Mus pahari]
Length=262
Score = 258 bits (659), Expect = 6e-80, Method: Compositional matrix adjust.
Identities = 130/264 (49%), Positives = 168/264 (64%), Gaps = 13/264 (5%)
Query 24 WGYGSKNGPHAWSKQFPVGDGQRQSPIDIITAQTKPDEALEASPLEISYDPKDEQVIGNTGHGWKVDY--TSGTSSIRGGPLEGEYALAQYHCHWGREEDRGSEHTIDGKRYAAELHLVHYNK-KYGSFAAAADKSDGLAVIGIFLKVGK 170
WGYG NGP W++ FP+ DG +QSPI+I T + K D +L PL I YDP ++I N+GH + VD+ T S +RGGPL G Y L Q+H HWG +D GSEH +DG RYAAELH+VH+N KY SF AA +SDGLAV+G+FL++G+
Sbjct 6 WGYGEHNGPIHWNELFPIADGDQQSPIEIKTKEVKYDSSLR--PLSIKYDPASAKIISNSGHSFNVDFDDTEDKSVLRGGPLTGSYRLRQFHLHWGSADDHGSEHVVDGVRYAAELHVVHWNSDKYPSFVEAAHESDGLAVLGVFLQIGE 153
Query 171 ENKELLKVTNAMKDIKYNGSKTKIEPTDPDNFMPDTRVYWTYEGSLTTPPLYESVTWIVFADPTEISKEQLAEFRHLKRHANDDEKGEDSDDDDGIIADNYRPPMPTGERAVRS 284
N +L K+T+ + IK G +T+ DP +P + YWTY GSLT PPL ESVTWIV P IS +QLA FR L A +GE + + N+RPP P R VR+
Sbjct 154 HNPQLQKITDILDSIKEKGKQTRFTNFDPLCLLPSSWDYWTYPGSLTVPPLLESVTWIVLKQPISISSQQLARFRSLLCTA----EGESA----AFLLSNHRPPQPLKGRRVRA 259
>XP_022916188.1 carbonic anhydrase 2 [Onthophagus taurus]
Length=263
Score = 258 bits (659), Expect = 6e-80, Method: Compositional matrix adjust.
Identities = 124/267 (46%), Positives = 169/267 (63%), Gaps = 9/267 (3%)
Query 21 MAGWGYGSKNGPHAWSKQFPVGDGQRQSPIDIITAQTKPDEALEASPLEISYDPKDEQVIGNTGHGWKVDYTSGTSSIRGGPLEGEYALAQYHCHWGREEDRGSEHTIDGKRYAAELHLVHYN-KKYGSFAAAADKSDGLAVIGIFLKVG 169
M+ WGY S NGP W++ +P G RQSP+DI E ++ L+ Y+PK+ I NTG+GWKV S + GGPL+G+Y L QYHCHWG ++GSEHT+DG YAAELH VH+N +KY SF AA + DGL V+G+FLK G
Sbjct 1 MSNWGYSSSNGPETWAESYPTAAGPRQSPVDIKAVNF---EVMKK--LDWKYNPKNTIDICNTGYGWKVHVDGKGSELIGGPLQGKYILEQYHCHWGATSEKGSEHTVDGISYAAELHFVHWNAEKYQSFEEAAQQPDGLCVLGVFLKSG 145
Query 170 KENKELLKVTNAMKDIKYNGSKTKI-EPTDPDNFMPDTRVYWTYEGSLTTPPLYESVTWIVFADPTEISKEQLAEFRHLKRHANDDEKGEDSDDDDGIIADNYRPPMPTGERAVRSC 285
+++ E+ K+ + + +I+Y KI E DP+ +P YWTY GSLTTPP E V WIVF +P E+S++QL FR LK + E+G DD G + N+RP +P G+R ++ C
Sbjct 146 RQHDEVEKIVSYLSNIEYKSEHKKINEAIDPNQMLPQNSSYWTYLGSLTTPPCSECVIWIVFKEPIEVSEKQLEAFRSLKSYCC--EEGCPCDDFSGFVKTNFRPTLPLGQRQIKEC 260
>XP_020851413.1 carbonic anhydrase 13 isoform X2 [Phascolarctos cinereus]
Length=262
Score = 258 bits (658), Expect = 7e-80, Method: Compositional matrix adjust.
Identities = 129/269 (48%), Positives = 169/269 (63%), Gaps = 13/269 (5%)
Query 20 TMAGWGYGSKNGPHAWSKQFPVGDGQRQSPIDIITAQTKPDEALEASPLEISYDPKDEQVIGNTGHGWKVDY--TSGTSSIRGGPLEGEYALAQYHCHWGREEDRGSEHTIDGKRYAAELHLVHYNK-KYGSFAAAADKSDGLAVIGIFL 166
+M WGY NGP WS+ FP+ DG QSPI+I T + K D +L PL I YDP ++I N+GH + VD+ + S +RGGPL G Y L Q+H HWG +D+GSEH +DG++YAAELH+VH+N KY SF AA + DGLAV+GIFL
Sbjct 2 SMLSWGYCEHNGPVHWSELFPIADGDHQSPIEINTKEVKYDSSLR--PLSIKYDPTSAKIISNSGHSFSVDFDDSEDKSVLRGGPLTGTYRLRQFHLHWGSTDDQGSEHAVDGRKYAAELHVVHWNSDKYPSFVEAAHEPDGLAVLGIFL 149
Query 167 KVGKENKELLKVTNAMKDIKYNGSKTKIEPTDPDNFMPDTRVYWTYEGSLTTPPLYESVTWIVFADPTEISKEQLAEFRHLKRHANDDEKGEDSDDDDGIIADNYRPPMPTGERAVRSC 285
++G+ N +L K+T+ + IK G + + DP +P + YWTY GSLT PPL ESVTWIV P IS +QLA+FR L A +GE + + NYRPP P R VR+
Sbjct 150 QIGEHNLQLQKITDILDSIKEKGKQIRFTNFDPTTLLPPSWDYWTYPGSLTVPPLLESVTWIVLKQPISISSQQLAKFRSLLYTA----EGEAA----AFLLSNYRPPQPLKGRKVRAS 260
>XP_020038354.1 carbonic anhydrase 13 [Castor canadensis]
Length=262
Score = 258 bits (658), Expect = 8e-80, Method: Compositional matrix adjust.
Identities = 131/265 (49%), Positives = 169/265 (64%), Gaps = 13/265 (5%)
Query 24 WGYGSKNGPHAWSKQFPVGDGQRQSPIDIITAQTKPDEALEASPLEISYDPKDEQVIGNTGHGWKVDY--TSGTSSIRGGPLEGEYALAQYHCHWGREEDRGSEHTIDGKRYAAELHLVHYNK-KYGSFAAAADKSDGLAVIGIFLKVGK 170
WGYG NGP W++ FP+ DG +QSPI+I T + K D +L PL I YDP ++I N+GH +KVD+ T S +RGGPL G Y L Q+H HWG +D GSEH IDG RYAAELH+VH+N KY SF AA + DGLAV+G+FL+ G+
Sbjct 6 WGYGEHNGPIHWNELFPIADGDQQSPIEIKTKEVKYDSSLR--PLNIKYDPTSAKIISNSGHSFKVDFDDTEDKSVLRGGPLTGSYRLRQFHLHWGSADDHGSEHIIDGVRYAAELHVVHWNSDKYPSFVEAAHEPDGLAVLGVFLQTGE 153
Query 171 ENKELLKVTNAMKDIKYNGSKTKIEPTDPDNFMPDTRVYWTYEGSLTTPPLYESVTWIVFADPTEISKEQLAEFRHLKRHANDDEKGEDSDDDDGIIADNYRPPMPTGERAVRSC 285
N +L K+T+ + IK G +T+ DP + +P + YWTY GSLT PPL ESVTWIV P IS +QLA+FR L A +GE + + N+RPP P R VR+
Sbjct 154 HNLQLQKITDILDSIKEKGKQTRFTNFDPLSLLPPSWDYWTYPGSLTVPPLLESVTWIVLKQPINISSQQLAKFRSLLCTA----EGEAA----AFLLSNHRPPQPLKGRKVRAS 260
>XP_007613500.1 PREDICTED: carbonic anhydrase 13 isoform X2 [Cricetulus griseus]
ERE84197.1 carbonic anhydrase 13-like protein [Cricetulus griseus]
Length=262
Score = 257 bits (657), Expect = 1e-79, Method: Compositional matrix adjust.
Identities = 129/265 (49%), Positives = 169/265 (64%), Gaps = 13/265 (5%)
Query 24 WGYGSKNGPHAWSKQFPVGDGQRQSPIDIITAQTKPDEALEASPLEISYDPKDEQVIGNTGHGWKVDY--TSGTSSIRGGPLEGEYALAQYHCHWGREEDRGSEHTIDGKRYAAELHLVHYNK-KYGSFAAAADKSDGLAVIGIFLKVGK 170
WGYG NGP W++ FP+ DG +QSPI+I T + K D +L PL I YDP ++I N+GH + VD+ + S +RGGPL G Y L Q+H HWG +D GSEH +DG RYAAELH+VH+N KY SF AA +SDGLAV+G+FL++G+
Sbjct 6 WGYGEHNGPIHWNEFFPIADGDQQSPIEIKTKEVKYDSSLR--PLSIKYDPTSAKIISNSGHSFNVDFDDSEDKSVLRGGPLTGSYRLRQFHLHWGSADDHGSEHVVDGVRYAAELHVVHWNSDKYPSFVEAAHESDGLAVLGVFLQIGE 153
Query 171 ENKELLKVTNAMKDIKYNGSKTKIEPTDPDNFMPDTRVYWTYEGSLTTPPLYESVTWIVFADPTEISKEQLAEFRHLKRHANDDEKGEDSDDDDGIIADNYRPPMPTGERAVRSC 285
N +L K+T+ + IK G +T+ DP + +P + YWTY GSLT PPL ESVTWIV P IS +QLA FR L A +GE + + N+RPP P R VR+
Sbjct 154 HNPQLQKITDILDSIKEKGKQTRFTNFDPLSLLPQSWDYWTYPGSLTVPPLLESVTWIVLKQPINISSQQLARFRSLLCTA----EGETA----AFLLSNHRPPQPLKGRRVRAS 260
>XP_013860877.1 PREDICTED: carbonic anhydrase 1-like [Austrofundulus limnaeus]
Length=261
Score = 257 bits (657), Expect = 1e-79, Method: Compositional matrix adjust.
Identities = 124/263 (47%), Positives = 172/263 (65%), Gaps = 12/263 (5%)
Query 24 WGYGSKNGPHAWSKQFPVGDGQRQSPIDIITAQTKPDEALEASPLEISYDPKDEQVIGNTGHGWKVDYT--SGTSSIRGGPLEGEYALAQYHCHWGREEDRGSEHTIDGKRYAAELHLVHYNKKYGSFAAAADKSDGLAVIGIFLKVGKE 171
WGYG+ NGP W+ +FP+ +G+RQSPI+I+ + D+ L+ PL++ YDPK I N GH ++V + + +S+++GGP+ G Y L Q+H HWG + GSEHT+DGK+Y AELHLVH+N KY SF+ AA+K DGLAV+G+FL +G +
Sbjct 5 WGYGASNGPAKWADKFPIANGRRQSPINIVPSAASYDKGLK--PLKLQYDPKTCLEILNNGHSFQVTFVDDNDSSTLKGGPISGTYRLKQFHFHWGSTDGAGSEHTVDGKKYPAELHLVHWNTKYASFSEAANKPDGLAVVGVFLTIGSD 152
Query 172 NKELLKVTNAMKDIKYNGSKTKIEPTDPDNFMPDTRVYWTYEGSLTTPPLYESVTWIVFADPTEISKEQLAEFRHLKRHANDDEKGEDSDDDDGIIADNYRPPMPTGERAVRS 284
N L K+ +A I+ G +T +P +P + YWTY+GSLTTPPL ESVTWIV +P IS Q+A FR L + D E + +ADNYRPP P R+VR+
Sbjct 153 NPNLQKLIDAFSAIRTKGKQTSFADFNPATLLPSSLHYWTYDGSLTTPPLLESVTWIVCKEPISISSAQMARFRDL-LFSGDGEA-------ECCMADNYRPPQPIKGRSVRA 257
>XP_012683295.1 PREDICTED: carbonic anhydrase 2 [Clupea harengus]
Length=260
Score = 257 bits (657), Expect = 1e-79, Method: Compositional matrix adjust.
Identities = 126/264 (48%), Positives = 166/264 (63%), Gaps = 12/264 (5%)
Query 23 GWGYGSKNGPHAWSKQFPVGDGQRQSPIDIITAQTKPDEALEASPLEISYDPKDEQVIGNTGHGWKVDYT--SGTSSIRGGPLEGEYALAQYHCHWGREEDRGSEHTIDGKRYAAELHLVHYNKKYGSFAAAADKSDGLAVIGIFLKVGK 170
GWGYG NGP W FP+ +G RQSPID++ Q D AL+ PL++ YDP Q I N GH ++VD+ + S++ GGP+ G Y L Q+H HWG +DRGSEHT+ G ++ ELHLVH+N KY SF AA + DGLAV+G+FLK+G
Sbjct 4 GWGYGPTNGPEKWCDGFPIANGPRQSPIDVVPGQAPHDPALK--PLKLKYDPATSQSILNNGHSFQVDFLDEADKSTLTGGPISGTYRLRQFHFHWGASDDRGSEHTVAGTKFPCELHLVHWNTKYPSFGDAAGQPDGLAVVGVFLKIGS 151
Query 171 ENKELLKVTNAMKDIKYNGSKTKIEPTDPDNFMPDTRVYWTYEGSLTTPPLYESVTWIVFADPTEISKEQLAEFRHLKRHANDDEKGEDSDDDDGIIADNYRPPMPTGERAVRS 284
N L K+ +A++ IK+ G +T DP +P + YWTY+GSLTTPPL ESVTWIV P +S Q+A+FR L +GE + + DNYRPP P R VR+
Sbjct 152 ANPSLQKILDAVESIKFKGKQTTFAGFDPKILLPPSLDYWTYDGSLTTPPLLESVTWIVLRQPISVSPAQMAQFRSLMFSG----EGEAA----CCMQDNYRPPQPLKGRKVRA 257
>XP_019958779.1 PREDICTED: carbonic anhydrase 1 [Paralichthys olivaceus]
Length=258
Score = 257 bits (656), Expect = 1e-79, Method: Compositional matrix adjust.
Identities = 130/263 (49%), Positives = 163/263 (62%), Gaps = 12/263 (5%)
Query 24 WGYGSKNGPHAWSKQFPVGDGQRQSPIDIITAQTKPDEALEASPLEISYDPKDEQVIGNTGHGWKVDYTSGT--SSIRGGPLEGEYALAQYHCHWGREEDRGSEHTIDGKRYAAELHLVHYNKKYGSFAAAADKSDGLAVIGIFLKVGKE 171
WGY + NGP W+ FPV +G RQSPIDI+ + D L+ PL + YDP I N GH ++V + T S+++ GP+ G Y L Q+H HWG ++RGSEHT+ G Y AELHLVH+N KYGSF AA K DGLAV+G+FLK+G E
Sbjct 3 WGYAANNGPDKWADNFPVANGVRQSPIDIVPGEATFDGGLK--PLNLKYDPSTCLEILNNGHSFQVTFLDDTDSSTLKDGPISGVYRLKQFHFHWGACDERGSEHTVAGTMYPAELHLVHWNTKYGSFGEAASKPDGLAVVGVFLKIGAE 150
Query 172 NKELLKVTNAMKDIKYNGSKTKIEPTDPDNFMPDTRVYWTYEGSLTTPPLYESVTWIVFADPTEISKEQLAEFRHLKRHANDDEKGEDSDDDDGIIADNYRPPMPTGERAVRS 284
N L KV +A IK G +T DP +P YWTY+GSLTTPPL ESVTWIV +P IS EQ+A+FR L A +GE + + DNYRPP P R VR+
Sbjct 151 NANLQKVLDAFSSIKAKGKQTTFANFDPATLLPGCLDYWTYDGSLTTPPLLESVTWIVCKEPISISAEQMAKFRSLLFSA----EGE----SECCMVDNYRPPQPLKGRCVRA 255
>XP_004643147.1 carbonic anhydrase 13 [Octodon degus]
Length=262
Score = 257 bits (656), Expect = 2e-79, Method: Compositional matrix adjust.
Identities = 130/264 (49%), Positives = 166/264 (63%), Gaps = 13/264 (5%)
Query 24 WGYGSKNGPHAWSKQFPVGDGQRQSPIDIITAQTKPDEALEASPLEISYDPKDEQVIGNTGHGWKVDY--TSGTSSIRGGPLEGEYALAQYHCHWGREEDRGSEHTIDGKRYAAELHLVHYNK-KYGSFAAAADKSDGLAVIGIFLKVGK 170
WGYG NGP W+K FPV DG +QSPI+I T + K D +L PL I YDP ++I N+GH + VD+ T S + GGPL G Y L Q+H HWG +D GSEH +DG RYAAELH+VH+N KY SF AA + DGLAV+GIFL++G+
Sbjct 6 WGYGEHNGPIHWNKFFPVADGDQQSPIEIKTKEVKYDSSLR--PLSIKYDPSSAKIISNSGHSFSVDFDDTEDKSVLCGGPLTGSYRLRQFHLHWGAADDHGSEHMVDGVRYAAELHVVHWNSDKYPSFVEAAHEPDGLAVLGIFLQIGE 153
Query 171 ENKELLKVTNAMKDIKYNGSKTKIEPTDPDNFMPDTRVYWTYEGSLTTPPLYESVTWIVFADPTEISKEQLAEFRHLKRHANDDEKGEDSDDDDGIIADNYRPPMPTGERAVRS 284
N +L K+T+ + IK G +T+ DP + +P + YWTY GSLT PPL ESVTWIV P IS +QLA+FR L A +E + N+RPP P R VR+
Sbjct 154 HNPQLQKITDILDSIKEKGKQTRFTNFDPLSLLPPSWEYWTYPGSLTVPPLLESVTWIVLKQPINISSQQLAKFRSLLCTAEGEEA--------AFLLSNHRPPQPLKGRKVRA 259
>XP_017377299.1 PREDICTED: carbonic anhydrase 13 isoform X1 [Cebus capucinus
imitator]
Length=262
Score = 256 bits (655), Expect = 2e-79, Method: Compositional matrix adjust.
Identities = 129/265 (49%), Positives = 167/265 (63%), Gaps = 13/265 (5%)
Query 24 WGYGSKNGPHAWSKQFPVGDGQRQSPIDIITAQTKPDEALEASPLEISYDPKDEQVIGNTGHGWKVDY--TSGTSSIRGGPLEGEYALAQYHCHWGREEDRGSEHTIDGKRYAAELHLVHYNK-KYGSFAAAADKSDGLAVIGIFLKVGK 170
WGYG NGP W++ FP+ DG RQSPI+I T + K D +L PL I YDP ++I N+GH + VD+ T S++ GGPL G Y L Q+H HWG +D GSEH +DG RYAAELH+VH+N KY SF AA + DGLAV+G+FL++G+
Sbjct 6 WGYGEHNGPIHWNEFFPIADGDRQSPIEIKTKEVKYDSSLR--PLSIKYDPSSAKIISNSGHSFNVDFDDTEDKSALHGGPLTGSYRLRQFHLHWGSADDHGSEHVVDGVRYAAELHVVHWNSDKYPSFVEAAHEPDGLAVLGVFLQIGE 153
Query 171 ENKELLKVTNAMKDIKYNGSKTKIEPTDPDNFMPDTRVYWTYEGSLTTPPLYESVTWIVFADPTEISKEQLAEFRHLKRHANDDEKGEDSDDDDGIIADNYRPPMPTGERAVRSC 285
N L K+ + + IK G +T+ DP + +P + YWTY GSLT PPL ESVTWIV P IS +QLA+FR L A +GE + + NYRPP P R VR+
Sbjct 154 PNSHLQKIIDVLDSIKEKGKQTRFTNFDPLSLLPPSWDYWTYPGSLTVPPLLESVTWIVLKQPINISSQQLAKFRSLLCTA----EGEAA----AFLLSNYRPPQPLKGRKVRAS 260
>NP_001187560.1 carbonic anhydrase [Ictalurus punctatus]
ADO28820.1 carbonic anhydrase [Ictalurus punctatus]
Length=260
Score = 256 bits (655), Expect = 2e-79, Method: Compositional matrix adjust.
Identities = 121/263 (46%), Positives = 170/263 (65%), Gaps = 12/263 (5%)
Query 24 WGYGSKNGPHAWSKQFPVGDGQRQSPIDIITAQTKPDEALEASPLEISYDPKDEQVIGNTGHGWKVDYT--SGTSSIRGGPLEGEYALAQYHCHWGREEDRGSEHTIDGKRYAAELHLVHYNKKYGSFAAAADKSDGLAVIGIFLKVGKE 171
WGY S +GP W++ +P+ +G RQSP++II +QT+ D +L+ PL++ YDP + I N GH ++V++ S ++ + GGP+ G Y L Q+H HWG +D+GSEHT+DG +Y ELHLVH+N KY +F A +K DGLAV+G+FLK+G
Sbjct 5 WGYDSSDGPAKWAEHYPIANGPRQSPVNIIPSQTQFDSSLK--PLKLQYDPSTSKDIMNNGHTFQVNFLDESDSAILTGGPITGTYRLKQFHFHWGESDDKGSEHTVDGVKYPCELHLVHWNTKYPNFGEAVNKPDGLAVVGVFLKIGSA 152
Query 172 NKELLKVTNAMKDIKYNGSKTKIEPTDPDNFMPDTRVYWTYEGSLTTPPLYESVTWIVFADPTEISKEQLAEFRHLKRHANDDEKGEDSDDDDGIIADNYRPPMPTGERAVRS 284
N L KV ++ IK G +T DP N +P + +WTYEGSLTTPPLYESVTWIV +P +S Q+A+FR L + + + + +NYRPP P R VRS
Sbjct 153 NPRLQKVLDSFDSIKAKGQQTTFLNFDPKNLLPASLNFWTYEGSLTTPPLYESVTWIVLKEPISVSSAQMAKFRSLLFSS--------AGEQPRCMCNNYRPPQPIKGRKVRS 257
>ADD24230.1 Carbonic anhydrase 2 [Lepeophtheirus salmonis]
Length=262
Score = 256 bits (654), Expect = 3e-79, Method: Compositional matrix adjust.
Identities = 126/267 (47%), Positives = 176/267 (66%), Gaps = 12/267 (4%)
Query 21 MAGWGYGSKNGPHAWSKQFPVG-DGQRQSPIDIITA--QTKPDEALEASPLEISYDPKDEQVIGNTGHGWKVDYTSGTSSIRGGPLEGEYALAQYHCHWGREEDRGSEHTIDGKRYAAELHLVHYNKKYGSFAAAADKSDGLAVIGIFLK 167
MA WGY NGP W + FP+G DG RQSP+ I T+ Q P E + L+ Y P + + I NTG WKV+ SS+ GGPL+ + L QYH HWG + +GSEH +DGK ++AELHLVH+N KY S AADK DGLAV+G+F++
Sbjct 1 MASWGYDECNGPEKWGESFPIGKDGARQSPVAIDTSKVQVMP----EFTELKFKYVPDNTKDIENTGSSWKVNINGTGSSLTGGPLKDNHELWQYHAHWGSDNAKGSEHRVDGKMFSAELHLVHWNTKYPSPEVAADKEDGLAVLGMFIQ 146
Query 168 VGKENKELLKVTNAMKDIKYNGSKTKIEPT-DPDNFMPDTRVYWTYEGSLTTPPLYESVTWIVFADPTEISKEQLAEFRHLKRHANDDEKGEDSDDDDGIIADNYRPPMPTGERAVR 283
VG++++E KV ++++ IK+ G KT + + DP F+P ++ +WTYEGSLTTPPLYESVTWIVF +P ++S+EQ+ R++ D E GE + +N+RPP+P G R ++
Sbjct 147 VGEKHEEFQKVVDSLQKIKFKGEKTVLASSVDPTKFLPKSKDFWTYEGSLTTPPLYESVTWIVFREPIQLSEEQITAMRNIAFCCKDVEDGEKKH----AMVNNFRPPVPLGSRVIQ 259
>XP_023128865.1 carbonic anhydrase [Amphiprion ocellaris]
XP_023128866.1 carbonic anhydrase [Amphiprion ocellaris]
XP_023128867.1 carbonic anhydrase [Amphiprion ocellaris]
Length=260
Score = 256 bits (654), Expect = 3e-79, Method: Compositional matrix adjust.
Identities = 127/264 (48%), Positives = 171/264 (65%), Gaps = 12/264 (5%)
Query 23 GWGYGSKNGPHAWSKQFPVGDGQRQSPIDIITAQTKPDEALEASPLEISYDPKDEQVIGNTGHGWKVDYTSGT--SSIRGGPLEGEYALAQYHCHWGREEDRGSEHTIDGKRYAAELHLVHYNKKYGSFAAAADKSDGLAVIGIFLKVGK 170
GWGYG+ NGP W+ FP+ +G RQSPI+I+ +T+ D +L+A L++ YDP + + I N GH ++VD+ T S++ GGP+ G Y L Q+H HWG +DRGSEHT++G ++ ELHLVH+N KY SF AADK DGLAV+G+FLK+G
Sbjct 4 GWGYGATNGPDFWADNFPIANGPRQSPINIVPKETQYDPSLKA--LKLRYDPSNAKGILNNGHSFQVDFVDDTDSSTLTGGPVSGTYRLRQFHFHWGGSDDRGSEHTVNGIKFPCELHLVHWNTKYPSFGEAADKPDGLAVVGVFLKIGA 151
Query 171 ENKELLKVTNAMKDIKYNGSKTKIEPTDPDNFMPDTRVYWTYEGSLTTPPLYESVTWIVFADPTEISKEQLAEFRHLKRHANDDEKGEDSDDDDGIIADNYRPPMPTGERAVRS 284
N L KV +A+ IK G +T D +P + YWTY+GSLTTPPL ESVTWIV +P +S Q+A+FR+L +GE + DNYRPP P R VR+
Sbjct 152 ANPRLQKVLDALDVIKNKGKQTTFANFDAKTLLPGSLDYWTYDGSLTTPPLLESVTWIVLKEPISVSPAQMAKFRNLLFTG----EGEAP----CCMVDNYRPPQPLKGRQVRA 257
>XP_020144497.1 LOW QUALITY PROTEIN: carbonic anhydrase 13 [Microcebus murinus]
Length=262
Score = 256 bits (654), Expect = 4e-79, Method: Compositional matrix adjust.
Identities = 128/264 (48%), Positives = 170/264 (64%), Gaps = 13/264 (5%)
Query 24 WGYGSKNGPHAWSKQFPVGDGQRQSPIDIITAQTKPDEALEASPLEISYDPKDEQVIGNTGHGWKVDY--TSGTSSIRGGPLEGEYALAQYHCHWGREEDRGSEHTIDGKRYAAELHLVHYNK-KYGSFAAAADKSDGLAVIGIFLKVGK 170
WGYG NGP W++ FP+ DG +QSPI+I T + K D +L PL I YDP ++I N+GH + VD+ T S +RGGPL G Y L Q+H HWG +D GSEHT+DG +YAAELH+VH+N KY SF AA + DGLAV+G+FL++G+
Sbjct 6 WGYGEHNGPVHWNEFFPIADGDQQSPIEIKTKEAKYDSSLR--PLSIKYDPSSAKIISNSGHSFSVDFDDTEDKSVLRGGPLTGSYRLRQFHLHWGCADDHGSEHTVDGMKYAAELHVVHWNSDKYPSFVEAAHEPDGLAVLGVFLQIGE 153
Query 171 ENKELLKVTNAMKDIKYNGSKTKIEPTDPDNFMPDTRVYWTYEGSLTTPPLYESVTWIVFADPTEISKEQLAEFRHLKRHANDDEKGEDSDDDDGIIADNYRPPMPTGERAVRS 284
N +L K+T+ + IK G +T+ DP + +P + YWTY GSLT PPL ESVTWI+ P IS +QLA+FR L A +GE + + N+RPP P R VR+
Sbjct 154 HNSQLQKITDILDSIKEKGKQTRFTNFDPLSLLPPSWDYWTYPGSLTVPPLLESVTWIILKXPINISSQQLAKFRSLLCTA----EGETA----AFLLSNHRPPQPLKGRKVRA 259
>AJO69996.1 carbonic anhydrase [Cherax destructor]
Length=271
Score = 256 bits (654), Expect = 4e-79, Method: Compositional matrix adjust.
Identities = 126/267 (47%), Positives = 168/267 (63%), Gaps = 7/267 (3%)
Query 21 MAGWGYGSKNGPHAWSKQFPVGDGQRQSPIDIITAQTKPDEALEASPLEISYDPKDEQVIGNTGHGWKVDYTSGTSSIRGGPL-EGEYALAQYHCHWGREEDRGSEHTIDGKRYAAELHLVHYNK-KYGSFAAAADKSDGLAVIGIFLKV 168
M GWGY NGP W FP+ G RQSPIDI + D +L S ++ Y + NTG+ WK + GTSS++GGPL EY L Q+HCHWG+ D+GSEHT++GK YAAELHLVH+NK K+ SFA AA GLAV+G+FL+V
Sbjct 1 MVGWGYAKANGPATWPNLFPIAGGSRQSPIDIKCEACQIDSSL--SKIQAVYSGIKVSELSNTGYAWKAQVSGGTSSLKGGPLGTDEYVLEQFHCHWGKTNDKGSEHTVNGKCYAAELHLVHWNKSKFSSFAEAASSDGGLAVLGMFLEV 148
Query 169 GKENKELLKVTNAMKDIKYNGSKTKI-EPTDPDNFMPDTRVYWTYEGSLTTPPLYESVTWIVFADPTEISKEQLAEFRHLKRHANDDEKGEDSDDDDGIIADNYRPPMPTGERAVRS 284
G E++EL KV + +++ G + EP P F+P YWTY GSLTTPP YESVTW+V+ P ++S+ Q+ FR +K + + E D+ G + +NYRPP P +R VR+
Sbjct 149 GSEHEELNKVCKLLPFVQHKGQAITVTEPISPAAFIPKNGSYWTYAGSLTTPPCYESVTWLVYEHPIQVSQTQMDAFRSMKSYHPCETCPE--DELAGALVENYRPPCPLCDRVVRA 263
>XP_002916937.1 PREDICTED: carbonic anhydrase 13 isoform X1 [Ailuropoda melanoleuca]
Length=262
Score = 256 bits (653), Expect = 4e-79, Method: Compositional matrix adjust.
Identities = 130/265 (49%), Positives = 167/265 (63%), Gaps = 13/265 (5%)
Query 24 WGYGSKNGPHAWSKQFPVGDGQRQSPIDIITAQTKPDEALEASPLEISYDPKDEQVIGNTGHGWKVDY--TSGTSSIRGGPLEGEYALAQYHCHWGREEDRGSEHTIDGKRYAAELHLVHYNK-KYGSFAAAADKSDGLAVIGIFLKVGK 170
WGYG NGP W+K FP+ DG +QSPI+I T + K D +L PL I YD ++I N+GH + VD+ T S +RGGPL G Y L Q+H HWG +D GSEH +DG RYAAELH+VH+N KY SF AA + DGLAV+G+FL++G+
Sbjct 6 WGYGEHNGPIHWNKFFPIADGDQQSPIEIKTKEVKYDSSLR--PLSIKYDANSAKIISNSGHSFSVDFDDTEDKSVLRGGPLTGSYRLRQFHLHWGSADDHGSEHVVDGVRYAAELHVVHWNSDKYPSFVEAAHEPDGLAVLGVFLQIGE 153
Query 171 ENKELLKVTNAMKDIKYNGSKTKIEPTDPDNFMPDTRVYWTYEGSLTTPPLYESVTWIVFADPTEISKEQLAEFRHLKRHANDDEKGEDSDDDDGIIADNYRPPMPTGERAVRSC 285
N +L K+T+ + IK G +T+ DP + +P + YWTY GSLT PPL ESVTWIV P IS EQLA FR L A +GE + + N+RPP P R VR+
Sbjct 154 HNSQLQKITDILDSIKEKGKQTRFTNFDPLSLLPPSWDYWTYPGSLTVPPLLESVTWIVLKQPINISSEQLATFRTLLCTA----EGEAA----AFLLSNHRPPQPLKGRKVRAS 260
>XP_017261771.1 carbonic anhydrase 1-like [Kryptolebias marmoratus]
Length=260
Score = 256 bits (653), Expect = 5e-79, Method: Compositional matrix adjust.
Identities = 128/263 (49%), Positives = 166/263 (63%), Gaps = 12/263 (5%)
Query 24 WGYGSKNGPHAWSKQFPVGDGQRQSPIDIITAQTKPDEALEASPLEISYDPKDEQVIGNTGHGWKVDYTSGT--SSIRGGPLEGEYALAQYHCHWGREEDRGSEHTIDGKRYAAELHLVHYNKKYGSFAAAADKSDGLAVIGIFLKVGKE 171
WGY + NGP W++ +PV +G+RQSPIDI+ + D L+ PL + YDP I N GH ++V + T S++R GP+ G Y L Q+H HWG + GSEHT+DG Y AELHLVH+N KYGSFA AADK DGLAV+G+FL +G +
Sbjct 5 WGYAAHNGPDKWAESYPVANGRRQSPIDIVPSDASYDSGLK--PLSLRYDPSTCLDILNNGHSFQVTFVDDTDSSTLRDGPVSGIYRLKQFHFHWGSTDKTGSEHTVDGTSYPAELHLVHWNTKYGSFAEAADKPDGLAVVGVFLTIGAD 152
Query 172 NKELLKVTNAMKDIKYNGSKTKIEPTDPDNFMPDTRVYWTYEGSLTTPPLYESVTWIVFADPTEISKEQLAEFRHLKRHANDDEKGEDSDDDDGIIADNYRPPMPTGERAVRS 284
N L K+T++ IK G +T DP +PD YWTY+GSLTTPPL ESVTWIV +P +S Q+A+FR L A +GE + + DNYRPP P R VR+
Sbjct 153 NASLQKLTDSFGAIKTKGKQTSFANFDPATLLPDCLKYWTYDGSLTTPPLLESVTWIVCKEPISVSSAQMAKFRALLFSA----EGE----AERCMVDNYRPPQPLKGRRVRA 257
>XP_008063410.1 carbonic anhydrase 13 [Carlito syrichta]
Length=262
Score = 256 bits (653), Expect = 5e-79, Method: Compositional matrix adjust.
Identities = 129/265 (49%), Positives = 169/265 (64%), Gaps = 13/265 (5%)
Query 24 WGYGSKNGPHAWSKQFPVGDGQRQSPIDIITAQTKPDEALEASPLEISYDPKDEQVIGNTGHGWKVDY--TSGTSSIRGGPLEGEYALAQYHCHWGREEDRGSEHTIDGKRYAAELHLVHYNK-KYGSFAAAADKSDGLAVIGIFLKVGK 170
WGYG NGP W++ FP+ DG +QSPI+I T + K D +L PL I YDP ++I N+GH + VD+ T S +RGGPL G Y L Q+H HWG +D GSEH +DG RYAAELH+VH+N KY SF AA + DGLAV+G+FL++G+
Sbjct 6 WGYGEHNGPVHWNEFFPIADGDQQSPIEIKTKEVKYDSSLR--PLIIKYDPSSAKIISNSGHSFNVDFDDTEDKSVLRGGPLTGSYRLRQFHLHWGSADDHGSEHMVDGVRYAAELHVVHWNSDKYPSFVEAAHEPDGLAVLGVFLQIGE 153
Query 171 ENKELLKVTNAMKDIKYNGSKTKIEPTDPDNFMPDTRVYWTYEGSLTTPPLYESVTWIVFADPTEISKEQLAEFRHLKRHANDDEKGEDSDDDDGIIADNYRPPMPTGERAVRSC 285
N +L K+T+ + IK G +T+ DP + +P + YWTY GSLT PPL ESVTWIV P IS +QLA+FR L A +GE + + N+RPP P R VR+
Sbjct 154 HNSQLQKITDILDSIKEKGKQTRFTNFDPLSLLPPSWDYWTYPGSLTVPPLLESVTWIVLKQPINISSQQLAKFRSLLCTA----EGEAA----AFLLSNHRPPQPLKGRKVRAS 260
>NP_001117692.1 carbonic anhydrase 1 [Oncorhynchus mykiss]
BAD36835.2 carbonic anhydrase 1 [Oncorhynchus mykiss]
CDQ59066.1 unnamed protein product [Oncorhynchus mykiss]
Length=260
Score = 256 bits (653), Expect = 5e-79, Method: Compositional matrix adjust.
Identities = 131/263 (50%), Positives = 165/263 (63%), Gaps = 12/263 (5%)
Query 24 WGYGSKNGPHAWSKQFPVGDGQRQSPIDIITAQTKPDEALEASPLEISYDPKDEQVIGNTGHGWKVDYT--SGTSSIRGGPLEGEYALAQYHCHWGREEDRGSEHTIDGKRYAAELHLVHYNKKYGSFAAAADKSDGLAVIGIFLKVGKE 171
WGY NGP W + FP+ +G RQSPIDI+ + D AL+A L + YDP I N GH ++V YT + S++ GGP+ G Y L Q+H HWG +DRGSEHT+ G +YAAELHLVH+N KY SF AA KSDGLAV+G+FL+VG E
Sbjct 5 WGYAPDNGPDKWCEGFPIANGPRQSPIDIVPGEAAFDAALKA--LTLKYDPSTSIDILNNGHSFQVTYTDDNDNSTLTGGPISGTYRLKQFHFHWGASDDRGSEHTVAGTKYAAELHLVHWNTKYPSFGDAASKSDGLAVVGVFLQVGNE 152
Query 172 NKELLKVTNAMKDIKYNGSKTKIEPTDPDNFMPDTRVYWTYEGSLTTPPLYESVTWIVFADPTEISKEQLAEFRHLKRHANDDEKGEDSDDDDGIIADNYRPPMPTGERAVRS 284
N L KV +A IK G +T E DP +P + YWTY+GSLTTPPL ESVTWIV + +S Q+ +FR L +GE + + DNYRPP P RAVR+
Sbjct 153 NANLQKVLDAFDAIKAKGKQTSFENFDPTILLPKSLDYWTYDGSLTTPPLLESVTWIVCKESISVSPAQMGKFRSLLFSG----EGEAA----CCMVDNYRPPQPLKGRAVRA 257
>AAZ83743.1 carbonic anhydrase [Cyprinus carpio]
Length=260
Score = 255 bits (652), Expect = 5e-79, Method: Compositional matrix adjust.
Identities = 122/263 (46%), Positives = 167/263 (63%), Gaps = 12/263 (5%)
Query 24 WGYGSKNGPHAWSKQFPVGDGQRQSPIDIITAQTKPDEALEASPLEISYDPKDEQVIGNTGHGWKVDYTS--GTSSIRGGPLEGEYALAQYHCHWGREEDRGSEHTIDGKRYAAELHLVHYNKKYGSFAAAADKSDGLAVIGIFLKVGKE 171
WGYG+++GP W++ FPV +G RQSPIDI+ Q + D +L+ L++ YDP + I N GH ++VD+T +S++ GGP+ G Y L Q+H HWG +D+GSEHT+ G ++ ELHLVH+N KY +F AA K DGLAV+G+FLK+G
Sbjct 5 WGYGTQDGPETWAESFPVANGPRQSPIDIVPTQAQHDPSLKH--LKLKYDPATAKGILNNGHSFQVDFTDDDNSSTLAGGPVTGIYRLRQFHFHWGSSDDKGSEHTVAGTKFPCELHLVHWNTKYPNFGEAASKPDGLAVVGVFLKIGSA 152
Query 172 NKELLKVTNAMKDIKYNGSKTKIEPTDPDNFMPDTRVYWTYEGSLTTPPLYESVTWIVFADPTEISKEQLAEFRHLKRHANDDEKGEDSDDDDGIIADNYRPPMPTGERAVRS 284
N L KV +A+ DI+ G +T DP +P +WTYEGSLTTPPL ESVTWIV DP +S Q+A+FR L + + + DN+RPP P R VR+
Sbjct 153 NPRLQKVLDALDDIRSKGRQTTFSNFDPKTLLPAALDFWTYEGSLTTPPLLESVTWIVLKDPVSVSPAQMAKFRSLLFTSEGEAP--------SCMVDNFRPPQPLKGRKVRA 257
>XP_012326432.1 carbonic anhydrase 13 [Aotus nancymaae]
Length=262
Score = 255 bits (652), Expect = 5e-79, Method: Compositional matrix adjust.
Identities = 129/265 (49%), Positives = 167/265 (63%), Gaps = 13/265 (5%)
Query 24 WGYGSKNGPHAWSKQFPVGDGQRQSPIDIITAQTKPDEALEASPLEISYDPKDEQVIGNTGHGWKVDY--TSGTSSIRGGPLEGEYALAQYHCHWGREEDRGSEHTIDGKRYAAELHLVHYNK-KYGSFAAAADKSDGLAVIGIFLKVGK 170
WGYG NGP W++ FP+ DG RQSPI+I T + K D +L PL I YDP ++I N+GH + VD+ T S + GGPL G Y L Q+H HWG +D GSEH +DG RYAAELH+VH+N KY SF AA + DGLAV+G+FL++G+
Sbjct 6 WGYGEHNGPIHWNEFFPIADGDRQSPIEIKTKEVKYDSSLR--PLSIKYDPSSAKIISNSGHSFNVDFDDTEDKSVLHGGPLTGSYRLRQFHLHWGSADDHGSEHVVDGVRYAAELHVVHWNSDKYPSFVEAAHEPDGLAVLGVFLQIGE 153
Query 171 ENKELLKVTNAMKDIKYNGSKTKIEPTDPDNFMPDTRVYWTYEGSLTTPPLYESVTWIVFADPTEISKEQLAEFRHLKRHANDDEKGEDSDDDDGIIADNYRPPMPTGERAVRSC 285
N +L K+ + + IK G +T+ DP + +P YWTY GSLT PPL ESVTWIV P IS +QLA+FR L A +GE + + +NYRPP P R VR+
Sbjct 154 PNSQLQKIIDILDSIKEKGKQTRFTNFDPLSLLPPYWDYWTYPGSLTVPPLLESVTWIVLKQPINISSQQLAKFRSLLCTA----EGEAA----AFLLNNYRPPQPLKGRKVRAS 260
>XP_021515914.1 carbonic anhydrase 13 isoform X2 [Meriones unguiculatus]
Length=262
Score = 255 bits (652), Expect = 6e-79, Method: Compositional matrix adjust.
Identities = 129/265 (49%), Positives = 167/265 (63%), Gaps = 13/265 (5%)
Query 24 WGYGSKNGPHAWSKQFPVGDGQRQSPIDIITAQTKPDEALEASPLEISYDPKDEQVIGNTGHGWKVDY--TSGTSSIRGGPLEGEYALAQYHCHWGREEDRGSEHTIDGKRYAAELHLVHYNK-KYGSFAAAADKSDGLAVIGIFLKVGK 170
WGYG NGP W++ FP+ DG +QSPI+I T + K D L PL I YDP ++I N+GH + VD+ T S +RGGPL G Y L Q+H HWG +D GSEH +DG RYAAELH+VH+N KY SF AA +SDGLAV+G+FL++G+
Sbjct 6 WGYGEHNGPIHWNEFFPIADGDQQSPIEIKTKEVKYDSTLR--PLSIKYDPTSAKIISNSGHSFNVDFDDTEDKSVLRGGPLTGSYRLRQFHLHWGSADDHGSEHVVDGVRYAAELHVVHWNSDKYPSFVEAAHESDGLAVLGVFLQIGE 153
Query 171 ENKELLKVTNAMKDIKYNGSKTKIEPTDPDNFMPDTRVYWTYEGSLTTPPLYESVTWIVFADPTEISKEQLAEFRHLKRHANDDEKGEDSDDDDGIIADNYRPPMPTGERAVRSC 285
N +L K+ + + IK G +T+ DP + +P + YWTY GSLT PPL ESVTWIV P IS +QLA FR L A +GE + + N+RPP P R VR+
Sbjct 154 HNLQLQKIIDILDSIKEKGKQTRFTNFDPLSLLPPSWDYWTYPGSLTVPPLLESVTWIVLKQPINISSQQLARFRRLLCTA----EGEAA----AFLLSNHRPPQPLKGRRVRAS 260
>XP_016338294.1 PREDICTED: carbonic anhydrase [Sinocyclocheilus anshuiensis]
Length=260
Score = 255 bits (652), Expect = 6e-79, Method: Compositional matrix adjust.
Identities = 126/263 (48%), Positives = 169/263 (64%), Gaps = 12/263 (5%)
Query 24 WGYGSKNGPHAWSKQFPVGDGQRQSPIDIITAQTKPDEALEASPLEISYDPKDEQVIGNTGHGWKVDYTS--GTSSIRGGPLEGEYALAQYHCHWGREEDRGSEHTIDGKRYAAELHLVHYNKKYGSFAAAADKSDGLAVIGIFLKVGKE 171
WGYG+++GP W++ FPV +G RQSPIDI+ Q + D +L+ L++ YDP + I N GH ++VD+ +S++ GGP+ G Y L Q+H HWG +D+GSEHTI G R+ ELHLVH+N KY +F AA K DGLAV+G+FLK+G
Sbjct 5 WGYGAQDGPENWAESFPVANGPRQSPIDIVPTQAQHDPSLKQ--LKLKYDPATTKGILNNGHSFQVDFIDDDNSSTLAGGPVIGIYRLRQFHFHWGSSDDKGSEHTIAGTRFPCELHLVHWNTKYPNFGEAASKPDGLAVVGVFLKIGSA 152
Query 172 NKELLKVTNAMKDIKYNGSKTKIEPTDPDNFMPDTRVYWTYEGSLTTPPLYESVTWIVFADPTEISKEQLAEFRHLKRHANDDEKGEDSDDDDGIIADNYRPPMPTGERAVRS 284
N L KV +A+ DI+ G +T DP +P T +WTYEGSLTTPPL ESVTWIV DP +S Q+A+FR L + +GE + DN+RPP P R VR+
Sbjct 153 NPRLQKVLDALDDIRSKGRQTTFSNFDPKTLLPATLDFWTYEGSLTTPPLLESVTWIVLKDPVCVSPAQMAKFRSLLFTS----EGEAP----SCMVDNFRPPQPLKGRKVRA 257
>XP_004565148.1 carbonic anhydrase [Maylandia zebra]
Length=260
Score = 255 bits (652), Expect = 6e-79, Method: Compositional matrix adjust.
Identities = 127/264 (48%), Positives = 167/264 (63%), Gaps = 12/264 (5%)
Query 23 GWGYGSKNGPHAWSKQFPVGDGQRQSPIDIITAQTKPDEALEASPLEISYDPKDEQVIGNTGHGWKVDYTSGT--SSIRGGPLEGEYALAQYHCHWGREEDRGSEHTIDGKRYAAELHLVHYNKKYGSFAAAADKSDGLAVIGIFLKVGK 170
GWGY NGP W+ FP+ DG RQSPI+II + D +L+A L+ISYDP + + I N GH ++VD+ T S++ GGP+ G Y L Q+H HWG ++RGSEHT++G ++ ELHLVH+N KY SF AA+K DGLAV+G+FLK+G
Sbjct 4 GWGYEPTNGPDTWAADFPIADGNRQSPINIIPKEAHYDPSLKA--LKISYDPSNTKGILNNGHSFQVDFVDDTDSSTLTGGPISGVYRLRQFHFHWGGSDNRGSEHTLNGIKFPCELHLVHWNTKYPSFGEAAEKPDGLAVVGVFLKIGA 151
Query 171 ENKELLKVTNAMKDIKYNGSKTKIEPTDPDNFMPDTRVYWTYEGSLTTPPLYESVTWIVFADPTEISKEQLAEFRHLKRHANDDEKGEDSDDDDGIIADNYRPPMPTGERAVRS 284
N L KV +A+ IK G +T DP +P + YWTYEGSLTTPPL ESVTWIV +P +S Q+A+FR L + + + DNYRPP P R VR+
Sbjct 152 ANPRLQKVLDALDAIKNKGKQTTFANFDPRTLLPGSPDYWTYEGSLTTPPLLESVTWIVLKEPISVSPAQMAKFRSLLFTGDGEAP--------CYMVDNYRPPQPLKGRLVRA 257
>XP_022529993.1 carbonic anhydrase 1-like [Astyanax mexicanus]
Length=260
Score = 255 bits (652), Expect = 6e-79, Method: Compositional matrix adjust.
Identities = 130/264 (49%), Positives = 166/264 (63%), Gaps = 12/264 (5%)
Query 23 GWGYGSKNGPHAWSKQFPVGDGQRQSPIDIITAQTKPDEALEASPLEISYDPKDEQVIGNTGHGWKVDYTSGT--SSIRGGPLEGEYALAQYHCHWGREEDRGSEHTIDGKRYAAELHLVHYNKKYGSFAAAADKSDGLAVIGIFLKVGK 170
GWGY + NGP W + FPV DG RQSPIDI+T + + D AL +PL YDP + N GH +V + T SS+ GGP+ G Y L Q+H HWG ++D+GSEHT+DGK Y AELHLVH+N Y SF A DK DGLAVIG+FL++G
Sbjct 4 GWGYAADNGPDKWVESFPVADGPRQSPIDIVTGEAEHDSAL--APLAPHYDPSTSLDLLNNGHSVQVTFADDTDSSSLTGGPISGTYRLKQFHFHWGSQDDKGSEHTVDGKTYPAELHLVHWNTTYPSFGEAVDKPDGLAVIGVFLEIGD 151
Query 171 ENKELLKVTNAMKDIKYNGSKTKIEPTDPDNFMPDTRVYWTYEGSLTTPPLYESVTWIVFADPTEISKEQLAEFRHLKRHANDDEKGEDSDDDDGIIADNYRPPMPTGERAVRS 284
EN +L K+ +AM+ IK G++T DP +P + YWTY+GSLTTPPL ESVTWIV +S Q+ +FR L +GE + + DNYRPP P R VR+
Sbjct 152 ENPQLQKLLDAMEAIKSKGTQTSFADFDPTILLPGSLDYWTYDGSLTTPPLLESVTWIVCKQSISVSSTQMEKFRSLLFSG----EGE----PECCMMDNYRPPQPLKGRKVRA 257
>NP_001128465.1 carbonic anhydrase 13 [Rattus norvegicus]
EDM00962.1 rCG41588 [Rattus norvegicus]
AAI69052.1 Car13 protein [Rattus norvegicus]
Length=262
Score = 255 bits (652), Expect = 7e-79, Method: Compositional matrix adjust.
Identities = 129/264 (49%), Positives = 167/264 (63%), Gaps = 13/264 (5%)
Query 24 WGYGSKNGPHAWSKQFPVGDGQRQSPIDIITAQTKPDEALEASPLEISYDPKDEQVIGNTGHGWKVDY--TSGTSSIRGGPLEGEYALAQYHCHWGREEDRGSEHTIDGKRYAAELHLVHYNK-KYGSFAAAADKSDGLAVIGIFLKVGK 170
WGY NGP W++ FP+ DG +QSPI+I T + K D +L PL I YDP ++I N+GH + VD+ T S +RGGPL G Y L Q+H HWG +D GSEH +DG RYAAELH+VH+N KY SF AA +SDGLAV+G+FL++G+
Sbjct 6 WGYDEHNGPIHWNELFPIADGDQQSPIEIKTKEVKYDSSLR--PLSIKYDPASAKIISNSGHSFNVDFDDTEDKSVLRGGPLTGSYRLRQFHLHWGSADDHGSEHVVDGVRYAAELHVVHWNSDKYPSFVEAAHESDGLAVLGVFLQIGE 153
Query 171 ENKELLKVTNAMKDIKYNGSKTKIEPTDPDNFMPDTRVYWTYEGSLTTPPLYESVTWIVFADPTEISKEQLAEFRHLKRHANDDEKGEDSDDDDGIIADNYRPPMPTGERAVRS 284
N +L K+T+ + IK G +T+ DP +P + YWTY GSLT PPL ESVTWIV P IS +QLA FR L A +GE + + N+RPP P R VR+
Sbjct 154 HNPQLQKITDILDSIKEKGKQTRFTNFDPLCLLPSSWDYWTYPGSLTVPPLLESVTWIVLKQPISISSQQLARFRSLLCTA----EGESA----AFLLSNHRPPQPLKGRRVRA 259
>XP_005381798.1 PREDICTED: carbonic anhydrase 13 [Chinchilla lanigera]
Length=262
Score = 255 bits (652), Expect = 7e-79, Method: Compositional matrix adjust.
Identities = 129/265 (49%), Positives = 166/265 (63%), Gaps = 13/265 (5%)
Query 24 WGYGSKNGPHAWSKQFPVGDGQRQSPIDIITAQTKPDEALEASPLEISYDPKDEQVIGNTGHGWKVDY--TSGTSSIRGGPLEGEYALAQYHCHWGREEDRGSEHTIDGKRYAAELHLVHYNK-KYGSFAAAADKSDGLAVIGIFLKVGK 170
WGYG NGP W+K FPV DG +QSPI+I T + K D +L PL I YDP ++I N+GH + VD+ T S +RGGPL G Y L Q+H HWG +D GSEHT+DG +YAAELH+VH+N KY SF AA + DGLAV+GIFL+ G+
Sbjct 6 WGYGEHNGPIHWNKFFPVADGDQQSPIEIKTKEVKYDSSLR--PLIIKYDPSSAKIISNSGHSFSVDFDDTEDKSVLRGGPLTGNYRLRQFHLHWGSADDHGSEHTVDGVKYAAELHVVHWNSDKYPSFVEAAHEPDGLAVLGIFLQTGE 153
Query 171 ENKELLKVTNAMKDIKYNGSKTKIEPTDPDNFMPDTRVYWTYEGSLTTPPLYESVTWIVFADPTEISKEQLAEFRHLKRHANDDEKGEDSDDDDGIIADNYRPPMPTGERAVRSC 285
N +L K+T+ + IK G + + DP + +P + YWTY GSLT PPL ESVTWIV P IS +QLA+FR L + +E + N+RPP P R VR+
Sbjct 154 HNPQLQKITDILDSIKEKGKQIRFTNFDPLSLLPTSWEYWTYPGSLTVPPLLESVTWIVLKQPINISSQQLAKFRSLLCTSEGEEA--------VFLLSNHRPPQPLKGRKVRAS 260
>XP_004767018.1 PREDICTED: carbonic anhydrase 13 [Mustela putorius furo]
Length=262
Score = 255 bits (651), Expect = 8e-79, Method: Compositional matrix adjust.
Identities = 129/265 (49%), Positives = 167/265 (63%), Gaps = 13/265 (5%)
Query 24 WGYGSKNGPHAWSKQFPVGDGQRQSPIDIITAQTKPDEALEASPLEISYDPKDEQVIGNTGHGWKVDY--TSGTSSIRGGPLEGEYALAQYHCHWGREEDRGSEHTIDGKRYAAELHLVHYNK-KYGSFAAAADKSDGLAVIGIFLKVGK 170
WGYG NGP W+K FP+ DG +QSPI+I T + K D +L PL I YD ++I N+GH + VD+ T S +RGGPL G Y L Q+H HWG +D GSEH +DG RYAAELH+VH+N KY SF AA + DGLAV+G+FL++G+
Sbjct 6 WGYGEHNGPIHWNKFFPIADGDQQSPIEIKTKEVKYDSSLR--PLSIKYDANSAKIISNSGHSFSVDFDDTEDKSVLRGGPLSGSYRLRQFHLHWGSADDHGSEHVVDGVRYAAELHVVHWNSDKYPSFVEAAHEPDGLAVLGVFLQIGE 153
Query 171 ENKELLKVTNAMKDIKYNGSKTKIEPTDPDNFMPDTRVYWTYEGSLTTPPLYESVTWIVFADPTEISKEQLAEFRHLKRHANDDEKGEDSDDDDGIIADNYRPPMPTGERAVRSC 285
N +L K+T+ + IK G +T+ DP + +P + YWTY GSLT PPL ESVTWIV P IS +QLA FR L A +GE + + N+RPP P R VR+
Sbjct 154 HNSQLQKITDILDSIKEKGKQTRFTNFDPLSLLPPSWDYWTYPGSLTVPPLLESVTWIVLKQPINISSQQLATFRTLLCTA----EGEAA----AFLLSNHRPPQPLKGRKVRAS 260
>XP_020350240.1 carbonic anhydrase 1-like [Oncorhynchus kisutch]
Length=260
Score = 255 bits (651), Expect = 8e-79, Method: Compositional matrix adjust.
Identities = 131/263 (50%), Positives = 165/263 (63%), Gaps = 12/263 (5%)
Query 24 WGYGSKNGPHAWSKQFPVGDGQRQSPIDIITAQTKPDEALEASPLEISYDPKDEQVIGNTGHGWKVDYT--SGTSSIRGGPLEGEYALAQYHCHWGREEDRGSEHTIDGKRYAAELHLVHYNKKYGSFAAAADKSDGLAVIGIFLKVGKE 171
WGY NGP W + FP+ +G RQSPIDI+ + D AL+A L + YDP I N GH ++V YT + S++ GGP+ G Y L Q+H HWG +DRGSEHT+ G +YAAELHLVH+N KY SF AA KSDGLAV+G+FL+VG E
Sbjct 5 WGYAPDNGPDKWCEGFPIANGPRQSPIDIVPGEAAFDAALKA--LTLKYDPSTSIDILNNGHSFQVTYTDDNDNSTLTGGPISGTYRLKQFHFHWGASDDRGSEHTVAGTKYAAELHLVHWNTKYPSFGDAASKSDGLAVVGVFLRVGNE 152
Query 172 NKELLKVTNAMKDIKYNGSKTKIEPTDPDNFMPDTRVYWTYEGSLTTPPLYESVTWIVFADPTEISKEQLAEFRHLKRHANDDEKGEDSDDDDGIIADNYRPPMPTGERAVRS 284
N L KV +A IK G +T E DP +P + YWTY+GSLTTPPL ESVTWIV + +S Q+ +FR L +GE + + DNYRPP P RAVR+
Sbjct 153 NANLQKVLDAFDAIKAKGKQTSFENFDPTILLPKSLDYWTYDGSLTTPPLLESVTWIVCKESISVSPAQMGKFRCLLFSG----EGEAA----CCMVDNYRPPQPLKGRAVRA 257
>XP_008687327.1 PREDICTED: carbonic anhydrase 13 [Ursus maritimus]
XP_013964802.1 carbonic anhydrase 13 [Canis lupus familiaris]
XP_025289401.1 carbonic anhydrase 13 [Canis lupus dingo]
Length=262
Score = 255 bits (651), Expect = 9e-79, Method: Compositional matrix adjust.
Identities = 129/265 (49%), Positives = 167/265 (63%), Gaps = 13/265 (5%)
Query 24 WGYGSKNGPHAWSKQFPVGDGQRQSPIDIITAQTKPDEALEASPLEISYDPKDEQVIGNTGHGWKVDY--TSGTSSIRGGPLEGEYALAQYHCHWGREEDRGSEHTIDGKRYAAELHLVHYNK-KYGSFAAAADKSDGLAVIGIFLKVGK 170
WGYG NGP W+K FP+ DG +QSPI+I T + K D +L PL I YD ++I N+GH + VD+ T S +RGGPL G Y L Q+H HWG +D GSEH +DG RYAAELH+VH+N KY SF AA + DGLAV+G+FL++G+
Sbjct 6 WGYGEHNGPIHWNKFFPIADGDQQSPIEIKTKEVKYDSSLR--PLSIKYDANSAKIISNSGHSFSVDFDDTEDKSVLRGGPLTGSYRLRQFHLHWGSADDHGSEHVVDGVRYAAELHVVHWNSDKYPSFVEAAHEPDGLAVLGVFLQIGE 153
Query 171 ENKELLKVTNAMKDIKYNGSKTKIEPTDPDNFMPDTRVYWTYEGSLTTPPLYESVTWIVFADPTEISKEQLAEFRHLKRHANDDEKGEDSDDDDGIIADNYRPPMPTGERAVRSC 285
N +L K+T+ + IK G +T+ DP + +P + YWTY GSLT PPL ESVTWIV P IS +QLA FR L A +GE + + N+RPP P R VR+
Sbjct 154 HNSQLQKITDILDSIKEKGKQTRFTNFDPLSLLPPSWDYWTYPGSLTVPPLLESVTWIVLKQPINISSQQLATFRTLLCTA----EGEAA----AFLLSNHRPPQPLKGRKVRAS 260
>XP_014185787.1 PREDICTED: carbonic anhydrase-like [Haplochromis burtoni]
Length=260
Score = 255 bits (651), Expect = 1e-78, Method: Compositional matrix adjust.
Identities = 126/264 (48%), Positives = 166/264 (63%), Gaps = 12/264 (5%)
Query 23 GWGYGSKNGPHAWSKQFPVGDGQRQSPIDIITAQTKPDEALEASPLEISYDPKDEQVIGNTGHGWKVDYTSGT--SSIRGGPLEGEYALAQYHCHWGREEDRGSEHTIDGKRYAAELHLVHYNKKYGSFAAAADKSDGLAVIGIFLKVGK 170
GWGY NGP W+ FP+ DG RQSPI+II + D +L+A L+ISYDP + + I N GH ++VD+ T S++ GGP+ G Y L Q+H HWG ++RGSEHT++G ++ ELHLVH+N Y SF AA+K DGLAV+G+FLK+G
Sbjct 4 GWGYEPTNGPDTWAADFPIADGNRQSPINIIPKEAHYDPSLKA--LKISYDPSNTKGILNNGHSFQVDFVDDTNSSTLTGGPISGVYRLRQFHFHWGGSDNRGSEHTLNGIKFPCELHLVHWNTNYSSFGEAAEKPDGLAVVGVFLKIGA 151
Query 171 ENKELLKVTNAMKDIKYNGSKTKIEPTDPDNFMPDTRVYWTYEGSLTTPPLYESVTWIVFADPTEISKEQLAEFRHLKRHANDDEKGEDSDDDDGIIADNYRPPMPTGERAVRS 284
N L KV +A+ IK G +T DP +P + YWTYEGSLTTPPL ESVTWIV +P +S Q+A+FR L + + + DNYRPP P R VR+
Sbjct 152 ANPRLQKVLDALDAIKNKGKQTTFANFDPRTLLPGSLDYWTYEGSLTTPPLLESVTWIVLKEPISVSPAQMAKFRSLLFTGDGEAP--------CYMVDNYRPPQPLKGRLVRA 257
>NP_571185.1 carbonic anhydrase [Danio rerio]
Q92051.2 RecName: Full=Carbonic anhydrase; AltName: Full=Carbonate dehydratase
AAB82303.1 CAH-Z [Danio rerio]
AAH65611.1 Carbonic anhydrase [Danio rerio]
Length=260
Score = 254 bits (650), Expect = 1e-78, Method: Compositional matrix adjust.
Identities = 125/264 (47%), Positives = 168/264 (64%), Gaps = 12/264 (5%)
Query 23 GWGYGSKNGPHAWSKQFPVGDGQRQSPIDIITAQTKPDEALEASPLEISYDPKDEQVIGNTGHGWKVDYTS--GTSSIRGGPLEGEYALAQYHCHWGREEDRGSEHTIDGKRYAAELHLVHYNKKYGSFAAAADKSDGLAVIGIFLKVGK 170
WGYG +GP +W++ FP+ +G RQSPIDI+ Q + D +L+ L++ YDP + I N GH ++VD+ +S++ GGP+ G Y L Q+H HWG +D+GSEHTI G ++ ELHLVH+N KY +F AA K DGLAV+G+FLK+G
Sbjct 4 AWGYGPADGPESWAESFPIANGPRQSPIDIVPTQAQHDPSLKH--LKLKYDPATTKSILNNGHSFQVDFVDDDNSSTLAGGPITGIYRLRQFHFHWGSSDDKGSEHTIAGTKFPCELHLVHWNTKYPNFGEAASKPDGLAVVGVFLKIGA 151
Query 171 ENKELLKVTNAMKDIKYNGSKTKIEPTDPDNFMPDTRVYWTYEGSLTTPPLYESVTWIVFADPTEISKEQLAEFRHLKRHANDDEKGEDSDDDDGIIADNYRPPMPTGERAVRS 284
N L KV +A+ DIK G +T DP +P + YWTYEGSLTTPPL ESVTWIV +P +S Q+A+FR L + +GE + DNYRPP P R VR+
Sbjct 152 ANPRLQKVLDALDDIKSKGRQTTFANFDPKTLLPASLDYWTYEGSLTTPPLLESVTWIVLKEPISVSPAQMAKFRSLLFSS----EGETP----CCMVDNYRPPQPLKGRKVRA 257
>XP_007084377.1 PREDICTED: carbonic anhydrase 13 [Panthera tigris altaica]
XP_019308928.1 PREDICTED: carbonic anhydrase 13 isoform X1 [Panthera pardus]
XP_025778489.1 carbonic anhydrase 13 isoform X2 [Puma concolor]
Length=262
Score = 255 bits (651), Expect = 1e-78, Method: Compositional matrix adjust.
Identities = 129/265 (49%), Positives = 167/265 (63%), Gaps = 13/265 (5%)
Query 24 WGYGSKNGPHAWSKQFPVGDGQRQSPIDIITAQTKPDEALEASPLEISYDPKDEQVIGNTGHGWKVDY--TSGTSSIRGGPLEGEYALAQYHCHWGREEDRGSEHTIDGKRYAAELHLVHYNK-KYGSFAAAADKSDGLAVIGIFLKVGK 170
WGYG NGP W+K FP+ DG +QSPI+I T + K D +L PL I YD ++I N+GH + VD+ T S +RGGPL G Y L Q+H HWG +D GSEH +DG RYAAELH+VH+N KY SF AA + DGLAV+G+FL++G+
Sbjct 6 WGYGEHNGPIHWNKFFPIADGDQQSPIEIKTKEVKYDSSLR--PLSIKYDANSAKIISNSGHSFSVDFDDTEDKSVLRGGPLTGNYRLRQFHLHWGSADDHGSEHVVDGVRYAAELHVVHWNSDKYPSFVEAAHEPDGLAVLGVFLQIGE 153
Query 171 ENKELLKVTNAMKDIKYNGSKTKIEPTDPDNFMPDTRVYWTYEGSLTTPPLYESVTWIVFADPTEISKEQLAEFRHLKRHANDDEKGEDSDDDDGIIADNYRPPMPTGERAVRSC 285
N +L K+T+ + IK G +T+ DP + +P + YWTY GSLT PPL ESVTWIV P IS +QLA FR L A +GE + + N+RPP P R VR+
Sbjct 154 HNSQLQKITDILDSIKEKGKQTRFTNFDPLSLLPPSWDYWTYPGSLTVPPLLESVTWIVLKQPINISSQQLATFRTLLCTA----EGEAA----AFLLSNHRPPQPLKGRKVRAS 260
>ACU30149.1 carbonic anhydrase [Opsanus beta]
Length=260
Score = 254 bits (650), Expect = 1e-78, Method: Compositional matrix adjust.
Identities = 126/263 (48%), Positives = 167/263 (63%), Gaps = 12/263 (5%)
Query 24 WGYGSKNGPHAWSKQFPVGDGQRQSPIDIITAQTKPDEALEASPLEISYDPKDEQVIGNTGHGWKVDYTSG--TSSIRGGPLEGEYALAQYHCHWGREEDRGSEHTIDGKRYAAELHLVHYNKKYGSFAAAADKSDGLAVIGIFLKVGKE 171
WGY NGP W++ FP+ +G RQSP+DI+ + D +L+ PL + YDPK I N GH ++V + +S++ GP+ G Y L Q+H HWG +DRGSEHT+DG +Y ELHLVH+N KY SF AA + DGLAV+G+FL++G
Sbjct 5 WGYAEDNGPCKWAENFPLANGPRQSPVDIVPGDARCDASLK--PLRLQYDPKTSLEILNNGHSFQVAFADDDDSSTLTSGPISGTYRLKQFHFHWGACDDRGSEHTVDGAKYPCELHLVHWNTKYSSFGEAASQPDGLAVVGVFLQIGDN 152
Query 172 NKELLKVTNAMKDIKYNGSKTKIEPTDPDNFMPDTRVYWTYEGSLTTPPLYESVTWIVFADPTEISKEQLAEFRHLKRHANDDEKGEDSDDDDGIIADNYRPPMPTGERAVRS 284
+ L KV +A IKY G++T +P +P + YWTY+GSLTTPPL ESVTWIV P +S EQ+A+FR L A KGE D+ + DNYRPP P RAVR+
Sbjct 153 HVGLQKVIDAFAAIKYKGNQTTFMDFNPAILLPKSLDYWTYDGSLTTPPLLESVTWIVCKQPISVSLEQMAKFRSLCFSA----KGE----DECCMVDNYRPPQPLKGRAVRA 257
>XP_005737598.1 PREDICTED: carbonic anhydrase-like [Pundamilia nyererei]
Length=260
Score = 254 bits (650), Expect = 1e-78, Method: Compositional matrix adjust.
Identities = 126/264 (48%), Positives = 167/264 (63%), Gaps = 12/264 (5%)
Query 23 GWGYGSKNGPHAWSKQFPVGDGQRQSPIDIITAQTKPDEALEASPLEISYDPKDEQVIGNTGHGWKVDYTSGT--SSIRGGPLEGEYALAQYHCHWGREEDRGSEHTIDGKRYAAELHLVHYNKKYGSFAAAADKSDGLAVIGIFLKVGK 170
GWGY NGP W+ FP+ DG+RQSPI+II + D +L+A L+ISYDP + + I N GH ++VD+ T S++ GGP+ G Y L Q+H HWG ++RGSEHT++G ++ ELHLVH+N Y SF AA+K DGLAV+G+FLK+G
Sbjct 4 GWGYEPTNGPDTWAADFPIADGKRQSPINIIPKEAHYDPSLKA--LKISYDPSNTKGILNNGHSFQVDFVDDTDSSTLTGGPISGVYRLRQFHFHWGGSDNRGSEHTLNGIKFPCELHLVHWNTNYSSFGEAAEKPDGLAVVGVFLKIGA 151
Query 171 ENKELLKVTNAMKDIKYNGSKTKIEPTDPDNFMPDTRVYWTYEGSLTTPPLYESVTWIVFADPTEISKEQLAEFRHLKRHANDDEKGEDSDDDDGIIADNYRPPMPTGERAVRS 284
N L KV +A+ IK G +T DP +P + YWTYEGSLTTPPL ESVTWIV +P +S Q+A+FR L + + + DNYRPP P R VR+
Sbjct 152 ANPRLQKVLDALDAIKNKGKQTTFANFDPRTLLPGSPDYWTYEGSLTTPPLLESVTWIVLKEPISVSPAQMAKFRSLLFTGDGEAP--------CYMVDNYRPPQPLKGRLVRA 257
>XP_003999992.1 carbonic anhydrase 13 isoform X2 [Felis catus]
Length=262
Score = 254 bits (650), Expect = 1e-78, Method: Compositional matrix adjust.
Identities = 129/265 (49%), Positives = 167/265 (63%), Gaps = 13/265 (5%)
Query 24 WGYGSKNGPHAWSKQFPVGDGQRQSPIDIITAQTKPDEALEASPLEISYDPKDEQVIGNTGHGWKVDY--TSGTSSIRGGPLEGEYALAQYHCHWGREEDRGSEHTIDGKRYAAELHLVHYNK-KYGSFAAAADKSDGLAVIGIFLKVGK 170
WGYG NGP W+K FP+ DG +QSPI+I T + K D +L PL I YD ++I N+GH + VD+ T S +RGGPL G Y L Q+H HWG +D GSEH +DG RYAAELH+VH+N KY SF AA + DGLAV+G+FL++G+
Sbjct 6 WGYGEHNGPVHWNKFFPIADGDQQSPIEIKTKEVKYDSSLR--PLSIKYDANSAKIISNSGHSFSVDFDDTEDKSVLRGGPLTGNYRLRQFHLHWGSADDHGSEHVVDGVRYAAELHVVHWNSDKYPSFVEAAHEPDGLAVLGVFLQIGE 153
Query 171 ENKELLKVTNAMKDIKYNGSKTKIEPTDPDNFMPDTRVYWTYEGSLTTPPLYESVTWIVFADPTEISKEQLAEFRHLKRHANDDEKGEDSDDDDGIIADNYRPPMPTGERAVRSC 285
N +L K+T+ + IK G +T+ DP + +P + YWTY GSLT PPL ESVTWIV P IS +QLA FR L A +GE + + N+RPP P R VR+
Sbjct 154 HNSQLQKITDILDSIKEKGKQTRFTNFDPLSLLPPSWDYWTYPGSLTVPPLLESVTWIVLKQPINISSQQLATFRTLLCTA----EGEAA----AFLLSNHRPPQPLKGRKVRAS 260
>XP_012731768.1 carbonic anhydrase 1 [Fundulus heteroclitus]
Length=260
Score = 254 bits (650), Expect = 1e-78, Method: Compositional matrix adjust.
Identities = 125/263 (48%), Positives = 161/263 (61%), Gaps = 12/263 (5%)
Query 24 WGYGSKNGPHAWSKQFPVGDGQRQSPIDIITAQTKPDEALEASPLEISYDPKDEQVIGNTGHGWKVDYTSGT--SSIRGGPLEGEYALAQYHCHWGREEDRGSEHTIDGKRYAAELHLVHYNKKYGSFAAAADKSDGLAVIGIFLKVGKE 171
WGY + NGP W+ FP+ DG RQSPIDI+ + D L+ PL + YDP Q I N GH ++V + T S+++ GP+ G Y L Q+H HWG +D+GSEHT+ G +YAAELHLVH+N KY SF AA K DGLAV+G+FLK+G E
Sbjct 5 WGYAANNGPDKWADSFPIADGPRQSPIDIVPGEASFDPKLK--PLALKYDPSTCQEILNNGHSFQVTFLDDTDSSTLKDGPISGTYRLKQFHFHWGASDDKGSEHTVAGTKYAAELHLVHWNTKYASFGEAASKPDGLAVVGVFLKIGAE 152
Query 172 NKELLKVTNAMKDIKYNGSKTKIEPTDPDNFMPDTRVYWTYEGSLTTPPLYESVTWIVFADPTEISKEQLAEFRHLKRHANDDEKGEDSDDDDGIIADNYRPPMPTGERAVRS 284
N L K+ +A IK G ++ DP +P YWTY+GSLTTPPL ESVTWIV +P +S Q+A FR L A + + + DNYRPP P R VR+
Sbjct 153 NANLQKLIDAFGSIKTKGMQSSFANFDPATLLPGCLDYWTYDGSLTTPPLLESVTWIVCKEPISVSPGQMASFRSLLFTAEGEA--------ECCMVDNYRPPQPLKGRPVRA 257
>XP_005730550.1 PREDICTED: carbonic anhydrase 1-like [Pundamilia nyererei]
Length=258
Score = 254 bits (650), Expect = 1e-78, Method: Compositional matrix adjust.
Identities = 129/263 (49%), Positives = 160/263 (61%), Gaps = 12/263 (5%)
Query 24 WGYGSKNGPHAWSKQFPVGDGQRQSPIDIITAQTKPDEALEASPLEISYDPKDEQVIGNTGHGWKVDYTSGT--SSIRGGPLEGEYALAQYHCHWGREEDRGSEHTIDGKRYAAELHLVHYNKKYGSFAAAADKSDGLAVIGIFLKVGKE 171
WGY NGP W + FP+ DG RQSPIDI+ Q D L+ PL + YDP I N GH +V + T SS+ GP+ G Y L Q+H HWG + +GSEHT+ G +Y AELHLVH+N KY SF+ AA K DGLAV+G+FLK+G E
Sbjct 3 WGYKPNNGPQKWVENFPIADGVRQSPIDIVPGQASYDAGLK--PLTLKYDPSTCLDILNNGHSVQVTFADDTDSSSLTDGPISGLYRLKQFHFHWGASDSKGSEHTVAGTKYPAELHLVHWNTKYTSFSEAASKPDGLAVVGVFLKIGGE 150
Query 172 NKELLKVTNAMKDIKYNGSKTKIEPTDPDNFMPDTRVYWTYEGSLTTPPLYESVTWIVFADPTEISKEQLAEFRHLKRHANDDEKGEDSDDDDGIIADNYRPPMPTGERAVRS 284
N L K+ +A IK G +T E DP +P YWTY+GSLTTPPLYESVTWIV +P S Q+A+FR L A D +D + DNYRPP P +R VR+
Sbjct 151 NPNLQKLLDAFDTIKSKGKQTSFENFDPSTLLPGCLDYWTYDGSLTTPPLYESVTWIVCKEPISTSSAQMAKFRTLLFSA--DGAAQD------CMVDNYRPPQPLKDRTVRA 255
>XP_008835114.1 PREDICTED: carbonic anhydrase 13 [Nannospalax galili]
Length=262
Score = 254 bits (650), Expect = 1e-78, Method: Compositional matrix adjust.
Identities = 127/265 (48%), Positives = 165/265 (62%), Gaps = 13/265 (5%)
Query 24 WGYGSKNGPHAWSKQFPVGDGQRQSPIDIITAQTKPDEALEASPLEISYDPKDEQVIGNTGHGWKVDY--TSGTSSIRGGPLEGEYALAQYHCHWGREEDRGSEHTIDGKRYAAELHLVHYNK-KYGSFAAAADKSDGLAVIGIFLKVGK 170
WGYG NGP W++ FP+ DG +QSPI+I T + K D +L PL I YDP ++I N+GH + VD+ T S +RGGPL G Y L Q+H HWG +D GSEH +DG RYAAELH+VH+N KY SF AA + DGLAV+G+FL++G+
Sbjct 6 WGYGEHNGPTHWNEFFPIADGDQQSPIEIKTKEVKYDSSLR--PLSIKYDPTSAKIISNSGHSFNVDFDDTEDKSVLRGGPLTGSYRLRQFHLHWGSADDHGSEHMVDGVRYAAELHVVHWNSDKYPSFVEAAHEPDGLAVLGVFLQIGE 153
Query 171 ENKELLKVTNAMKDIKYNGSKTKIEPTDPDNFMPDTRVYWTYEGSLTTPPLYESVTWIVFADPTEISKEQLAEFRHLKRHANDDEKGEDSDDDDGIIADNYRPPMPTGERAVRSC 285
N +L K+T+ + IK G +T+ DP + +P + YWTY GSLT PPL ESVTWIV P IS +QLA FR L A + + N+RPP P R VR+
Sbjct 154 HNPQLQKITDILDSIKEKGKQTRFTNFDPLSLLPPSWDYWTYPGSLTVPPLLESVTWIVLKQPINISSQQLARFRSLLCTAEGEAAAS--------LLSNHRPPQPLKGRRVRAS 260
>ACO12707.1 Carbonic anhydrase 2 [Lepeophtheirus salmonis]
Length=262
Score = 254 bits (650), Expect = 1e-78, Method: Compositional matrix adjust.
Identities = 125/267 (47%), Positives = 176/267 (66%), Gaps = 12/267 (4%)
Query 21 MAGWGYGSKNGPHAWSKQFPVG-DGQRQSPIDIITA--QTKPDEALEASPLEISYDPKDEQVIGNTGHGWKVDYTSGTSSIRGGPLEGEYALAQYHCHWGREEDRGSEHTIDGKRYAAELHLVHYNKKYGSFAAAADKSDGLAVIGIFLK 167
MA WGY NGP W + FP+G DG RQSP+ I T+ Q P E + L+ Y P + + I NTG WKV+ SS+ GGPL+ + L QYH HWG + +GSEH +DGK ++AELHLVH+N KY S AADK DGLAV+G+F++
Sbjct 1 MASWGYDECNGPEKWGESFPIGKDGARQSPVAIDTSKVQVMP----EFTELKFKYVPDNTKDIENTGSSWKVNINGTGSSLTGGPLKDNHELWQYHAHWGSDNAKGSEHRVDGKMFSAELHLVHWNTKYPSPEVAADKEDGLAVLGMFIQ 146
Query 168 VGKENKELLKVTNAMKDIKYNGSKTKIEPT-DPDNFMPDTRVYWTYEGSLTTPPLYESVTWIVFADPTEISKEQLAEFRHLKRHANDDEKGEDSDDDDGIIADNYRPPMPTGERAVR 283
VG++++E KV ++++ IK+ G KT + + DP F+P ++ +WTYEGSLTTPPLYESVTWIVF +P ++S+EQ+ R++ D + GE + +N+RPP+P G R ++
Sbjct 147 VGEKHEEFQKVVDSLQKIKFKGEKTVLASSVDPTKFLPKSKDFWTYEGSLTTPPLYESVTWIVFREPIQLSEEQITAMRNIAFCCKDVKDGEKKH----AMVNNFRPPVPLGSRVIQ 259
>XP_021543879.1 carbonic anhydrase 13 isoform X1 [Neomonachus schauinslandi]
Length=262
Score = 254 bits (650), Expect = 1e-78, Method: Compositional matrix adjust.
Identities = 129/265 (49%), Positives = 167/265 (63%), Gaps = 13/265 (5%)
Query 24 WGYGSKNGPHAWSKQFPVGDGQRQSPIDIITAQTKPDEALEASPLEISYDPKDEQVIGNTGHGWKVDY--TSGTSSIRGGPLEGEYALAQYHCHWGREEDRGSEHTIDGKRYAAELHLVHYNK-KYGSFAAAADKSDGLAVIGIFLKVGK 170
WGYG NGP W+K FP+ DG +QSPI+I T + K D +L PL I YD ++I N+GH + VD+ T S +RGGPL G Y L Q+H HWG +D GSEH +DG RYAAELH+VH+N KY SF AA + DGLAV+G+FL++G+
Sbjct 6 WGYGEHNGPIHWNKFFPIADGDQQSPIEIKTKEVKYDSSLR--PLSIKYDANSAKIISNSGHSFSVDFDDTEDKSVLRGGPLFGSYRLRQFHLHWGSSDDHGSEHVVDGVRYAAELHVVHWNSDKYPSFVEAAHEPDGLAVLGVFLQIGE 153
Query 171 ENKELLKVTNAMKDIKYNGSKTKIEPTDPDNFMPDTRVYWTYEGSLTTPPLYESVTWIVFADPTEISKEQLAEFRHLKRHANDDEKGEDSDDDDGIIADNYRPPMPTGERAVRSC 285
N +L K+T+ + IK G +T+ DP + +P + YWTY GSLT PPL ESVTWIV P IS +QLA FR L A +GE + + N+RPP P R VR+
Sbjct 154 HNSQLQKITDILDSIKEKGKQTRFTNFDPLSLLPPSWDYWTYPGSLTVPPLLESVTWIVLKQPINISSQQLATFRTLLCTA----EGEAA----AFLLSNHRPPQPLKGRKVRAS 260
>XP_020781667.1 carbonic anhydrase-like [Boleophthalmus pectinirostris]
Length=261
Score = 254 bits (649), Expect = 2e-78, Method: Compositional matrix adjust.
Identities = 125/264 (47%), Positives = 171/264 (65%), Gaps = 12/264 (5%)
Query 23 GWGYGSKNGPHAWSKQFPVGDGQRQSPIDIITAQTKPDEALEASPLEISYDPKDEQVIGNTGHGWKVDYT--SGTSSIRGGPLEGEYALAQYHCHWGREEDRGSEHTIDGKRYAAELHLVHYNKKYGSFAAAADKSDGLAVIGIFLKVGK 170
GWGYGS NGP W +++PV DG RQSPI+I+ + D L+ PL+++YDP D I N GH ++VD+ S +S++RGGP+ G Y L Q+HCHWG +D+GSEHT++G R+ ELHLVH+N KY SF AA + DGLAV+G+FLK+G
Sbjct 4 GWGYGSDNGPDTWVEEYPVADGPRQSPINIVPKEAVYDPDLK--PLKLTYDPNDANGILNNGHSFQVDFIDESDSSTLRGGPVSGVYRLKQFHCHWGSSDDQGSEHTVNGIRFPCELHLVHWNTKYPSFGDAAKEPDGLAVVGVFLKIGA 151
Query 171 ENKELLKVTNAMKDIKYNGSKTKIEPTDPDNFMPDTRVYWTYEGSLTTPPLYESVTWIVFADPTEISKEQLAEFRHLKRHANDDEKGEDSDDDDGIIADNYRPPMPTGERAVRS 284
N +L ++ + + IK G + + DP + +P + YWTYEGSLTTPPL ESVTWIV +S Q+ FR L+ A +GE D + DN+RPP P R +R+
Sbjct 152 ANPKLQRILDCFESIKNKGKQCGLGDFDPRSLLPPSLEYWTYEGSLTTPPLLESVTWIVLKQAISVSPAQMEMFRSLQFCA----EGEGVWD----MVDNFRPPQPLKGRQLRA 257
>XP_004393811.1 PREDICTED: carbonic anhydrase 13 [Odobenus rosmarus divergens]
Length=262
Score = 254 bits (649), Expect = 2e-78, Method: Compositional matrix adjust.
Identities = 129/265 (49%), Positives = 167/265 (63%), Gaps = 13/265 (5%)
Query 24 WGYGSKNGPHAWSKQFPVGDGQRQSPIDIITAQTKPDEALEASPLEISYDPKDEQVIGNTGHGWKVDY--TSGTSSIRGGPLEGEYALAQYHCHWGREEDRGSEHTIDGKRYAAELHLVHYNK-KYGSFAAAADKSDGLAVIGIFLKVGK 170
WGYG NGP W+K FP+ DG +QSPI+I T + K D +L PL I YD ++I N+GH + VD+ T S +RGGPL G Y L Q+H HWG +D GSEH +DG RYAAELH+VH+N KY SF AA + DGLAV+G+FL++G+
Sbjct 6 WGYGEHNGPIHWNKFFPIADGDQQSPIEIKTKEVKYDSSLR--PLSIKYDANSAKIISNSGHSFSVDFDDTEDKSVLRGGPLFGSYRLRQFHLHWGSADDHGSEHVVDGVRYAAELHVVHWNSDKYPSFVEAAHEPDGLAVLGVFLQIGE 153
Query 171 ENKELLKVTNAMKDIKYNGSKTKIEPTDPDNFMPDTRVYWTYEGSLTTPPLYESVTWIVFADPTEISKEQLAEFRHLKRHANDDEKGEDSDDDDGIIADNYRPPMPTGERAVRSC 285
N +L K+T+ + IK G +T+ DP + +P + YWTY GSLT PPL ESVTWIV P IS +QLA FR L A +GE + + N+RPP P R VR+
Sbjct 154 HNSQLQKITDILDSIKEKGKQTRFTNFDPLSLLPPSWDYWTYPGSLTVPPLLESVTWIVLKQPINISSQQLATFRTLLCTA----EGEAA----AFLLSNHRPPQPLKGRKVRAS 260
>XP_025727267.1 carbonic anhydrase 13 [Callorhinus ursinus]
Length=262
Score = 254 bits (649), Expect = 2e-78, Method: Compositional matrix adjust.
Identities = 129/265 (49%), Positives = 167/265 (63%), Gaps = 13/265 (5%)
Query 24 WGYGSKNGPHAWSKQFPVGDGQRQSPIDIITAQTKPDEALEASPLEISYDPKDEQVIGNTGHGWKVDY--TSGTSSIRGGPLEGEYALAQYHCHWGREEDRGSEHTIDGKRYAAELHLVHYNK-KYGSFAAAADKSDGLAVIGIFLKVGK 170
WGYG NGP W+K FP+ DG +QSPI+I T + K D +L PL I YD ++I N+GH + VD+ T S +RGGPL G Y L Q+H HWG +D GSEH +DG RYAAELH+VH+N KY SF AA + DGLAV+G+FL++G+
Sbjct 6 WGYGEHNGPIHWNKFFPIADGDQQSPIEIKTEEVKYDSSLR--PLSIKYDANSAKIISNSGHSFSVDFDDTEDKSVLRGGPLFGSYRLRQFHLHWGSADDHGSEHVVDGVRYAAELHVVHWNSDKYPSFVEAAHEPDGLAVLGVFLQIGE 153
Query 171 ENKELLKVTNAMKDIKYNGSKTKIEPTDPDNFMPDTRVYWTYEGSLTTPPLYESVTWIVFADPTEISKEQLAEFRHLKRHANDDEKGEDSDDDDGIIADNYRPPMPTGERAVRSC 285
N +L K+T+ + IK G +T+ DP + +P + YWTY GSLT PPL ESVTWIV P IS +QLA FR L A +GE + + N+RPP P R VR+
Sbjct 154 HNSQLQKITDILDSIKEKGKQTRFTNFDPLSLLPPSWDYWTYPGSLTVPPLLESVTWIVLKQPINISSQQLATFRTLLCTA----EGEAA----AFLLSNHRPPQPLKGRKVRAS 260
>XP_006803616.1 PREDICTED: carbonic anhydrase-like [Neolamprologus brichardi]
Length=260
Score = 254 bits (649), Expect = 2e-78, Method: Compositional matrix adjust.
Identities = 126/264 (48%), Positives = 166/264 (63%), Gaps = 12/264 (5%)
Query 23 GWGYGSKNGPHAWSKQFPVGDGQRQSPIDIITAQTKPDEALEASPLEISYDPKDEQVIGNTGHGWKVDYTSGT--SSIRGGPLEGEYALAQYHCHWGREEDRGSEHTIDGKRYAAELHLVHYNKKYGSFAAAADKSDGLAVIGIFLKVGK 170
GWGY NGP W+ FPV +G RQSPI+II + D +L+A L+ISYDP + + I N GH ++VD+ T S++ GGP+ G Y L Q+H HWG + RGSEHT++G ++ ELHLVH+N KY SF AADK DGLAV+G+FLK+G
Sbjct 4 GWGYAPTNGPDTWAADFPVANGTRQSPINIIPKEAHYDPSLKA--LKISYDPSNTKGILNNGHSFQVDFVDDTDSSTLTGGPISGVYRLRQFHFHWGGSDSRGSEHTLNGIKFPCELHLVHWNTKYPSFGEAADKPDGLAVVGVFLKIGA 151
Query 171 ENKELLKVTNAMKDIKYNGSKTKIEPTDPDNFMPDTRVYWTYEGSLTTPPLYESVTWIVFADPTEISKEQLAEFRHLKRHANDDEKGEDSDDDDGIIADNYRPPMPTGERAVRS 284
N L KV +A+ IK G +T DP +P + YWTY+GSLTTPPL ESVTWIV +P ++ Q+A+FR L + + + DNYRPP P R VR+
Sbjct 152 ANPRLQKVLDALDAIKNKGKQTTFANFDPRTLLPGSLDYWTYDGSLTTPPLLESVTWIVLKEPISVNPAQMAKFRSLLFTGDGEAP--------CYMVDNYRPPQPLKGRLVRA 257
>XP_014651333.1 PREDICTED: carbonic anhydrase 13 [Ceratotherium simum simum]
Length=262
Score = 254 bits (649), Expect = 2e-78, Method: Compositional matrix adjust.
Identities = 128/265 (48%), Positives = 168/265 (63%), Gaps = 13/265 (5%)
Query 24 WGYGSKNGPHAWSKQFPVGDGQRQSPIDIITAQTKPDEALEASPLEISYDPKDEQVIGNTGHGWKVDY--TSGTSSIRGGPLEGEYALAQYHCHWGREEDRGSEHTIDGKRYAAELHLVHYNK-KYGSFAAAADKSDGLAVIGIFLKVGK 170
WGYG NGP W++ FP+ DG +QSPI+I T + K D AL PL I YDP ++I N+GH + V + T S +RGGPL G Y L Q+H HWG +D GSEH +DG RYAAELH+VH+N KY SF AA + DGLAV+ +FL+VG+
Sbjct 6 WGYGEHNGPIHWNELFPIADGDQQSPIEIKTKEVKYDSALR--PLTIKYDPSSAKIISNSGHSFSVGFDDTEDKSVLRGGPLTGSYRLRQFHLHWGSADDHGSEHVVDGVRYAAELHVVHWNSDKYPSFVEAAHEPDGLAVLAVFLQVGE 153
Query 171 ENKELLKVTNAMKDIKYNGSKTKIEPTDPDNFMPDTRVYWTYEGSLTTPPLYESVTWIVFADPTEISKEQLAEFRHLKRHANDDEKGEDSDDDDGIIADNYRPPMPTGERAVRSC 285
N +L K+T+++ IK G +T+ DP + +P + YWTY GSLT PPL ESVTWI+ P IS +QLA+FR L A +GE + + N+RPP P R VR+
Sbjct 154 HNSQLQKITDSLDSIKEKGKQTRFTNFDPLSLLPPSWDYWTYPGSLTVPPLLESVTWIILKQPISISSQQLAKFRTLLCTA----EGETA----AFLLSNHRPPQPLKGRKVRAS 260
>XP_016087571.1 PREDICTED: carbonic anhydrase [Sinocyclocheilus grahami]
Length=260
Score = 254 bits (648), Expect = 2e-78, Method: Compositional matrix adjust.
Identities = 124/264 (47%), Positives = 168/264 (64%), Gaps = 12/264 (5%)
Query 23 GWGYGSKNGPHAWSKQFPVGDGQRQSPIDIITAQTKPDEALEASPLEISYDPKDEQVIGNTGHGWKVDYTS--GTSSIRGGPLEGEYALAQYHCHWGREEDRGSEHTIDGKRYAAELHLVHYNKKYGSFAAAADKSDGLAVIGIFLKVGK 170
W YGS +GP W++ FP+ +G RQSPIDI+ Q + D +L+ L++ YDP + I N GH ++VD+T +S++ GGP+ G Y L Q+H HWG +D+GSEHTI G ++ ELHLVH+N KY +F AA K DGLAV+G+FLK+G
Sbjct 4 AWDYGSNDGPEKWAESFPIANGPRQSPIDIVPTQAQNDPSLKQ--LKLKYDPATAKGILNNGHSFQVDFTDDDNSSTLAGGPITGIYRLRQFHFHWGSSDDKGSEHTIAGTKFPCELHLVHWNTKYPNFGEAASKPDGLAVVGVFLKIGS 151
Query 171 ENKELLKVTNAMKDIKYNGSKTKIEPTDPDNFMPDTRVYWTYEGSLTTPPLYESVTWIVFADPTEISKEQLAEFRHLKRHANDDEKGEDSDDDDGIIADNYRPPMPTGERAVRS 284
N L KV +A+ DI+ G +T DP +P + +WTYEGSLTTPPL ESVTWIV DP +S Q+A+FR L + +GE + DN+RPP P R VR+
Sbjct 152 ANPRLQKVLDALDDIRSKGRQTTFTNFDPKTLLPASLDFWTYEGSLTTPPLLESVTWIVLKDPISVSPAQMAKFRSLLFTS----EGEAP----SCMVDNFRPPQPLKGRKVRA 257
>XP_014036448.1 PREDICTED: carbonic anhydrase 1-like [Salmo salar]
Length=260
Score = 254 bits (648), Expect = 2e-78, Method: Compositional matrix adjust.
Identities = 130/263 (49%), Positives = 164/263 (62%), Gaps = 12/263 (5%)
Query 24 WGYGSKNGPHAWSKQFPVGDGQRQSPIDIITAQTKPDEALEASPLEISYDPKDEQVIGNTGHGWKVDYT--SGTSSIRGGPLEGEYALAQYHCHWGREEDRGSEHTIDGKRYAAELHLVHYNKKYGSFAAAADKSDGLAVIGIFLKVGKE 171
WGY NGP W + FP+ +G RQSPIDI+ + D AL+A L + YDP I N GH ++V Y + S++ GGP+ G Y L Q+H HWG +DRGSEHT+ G +YAAELHLVH+N KY SF AA KSDGLAV+G+FL+VG E
Sbjct 5 WGYAPDNGPDKWCEGFPIANGPRQSPIDIVPGEAAFDAALKA--LTLKYDPSTSIDILNNGHSFQVTYADDNDNSTLTGGPISGTYRLKQFHFHWGASDDRGSEHTVAGTKYAAELHLVHWNTKYPSFGDAASKSDGLAVVGVFLQVGNE 152
Query 172 NKELLKVTNAMKDIKYNGSKTKIEPTDPDNFMPDTRVYWTYEGSLTTPPLYESVTWIVFADPTEISKEQLAEFRHLKRHANDDEKGEDSDDDDGIIADNYRPPMPTGERAVRS 284
N L KV +A IK G +T E DP +P + YWTY+GSLTTPPL ESVTWIV + +S Q+ +FR L +GE + + DNYRPP P RAVR+
Sbjct 153 NANLQKVLDAFDAIKAKGKQTSFENFDPTILLPKSLDYWTYDGSLTTPPLLESVTWIVCKESISVSPAQMGKFRSLLFSG----EGEAA----CCMVDNYRPPQPLKGRAVRA 257
>XP_023504138.1 carbonic anhydrase 13 isoform X1 [Equus caballus]
Length=262
Score = 254 bits (648), Expect = 2e-78, Method: Compositional matrix adjust.
Identities = 128/265 (48%), Positives = 167/265 (63%), Gaps = 13/265 (5%)
Query 24 WGYGSKNGPHAWSKQFPVGDGQRQSPIDIITAQTKPDEALEASPLEISYDPKDEQVIGNTGHGWKVDY--TSGTSSIRGGPLEGEYALAQYHCHWGREEDRGSEHTIDGKRYAAELHLVHYNK-KYGSFAAAADKSDGLAVIGIFLKVGK 170
WGYG NGP W++ FP+ DG +QSPI+I T + K D +L PL I YDP ++I N+GH + V + T S +RGGPL G Y L Q+H HWG +D GSEH +DG RYAAELH+VH+N KY SF AA + DGLAV+G+FL+VG+
Sbjct 6 WGYGEHNGPVHWNEFFPIADGDQQSPIEIKTKEVKYDSSLR--PLTIKYDPSSAKIISNSGHSFSVGFDDTENKSVLRGGPLTGSYRLRQFHLHWGSADDHGSEHVVDGVRYAAELHIVHWNSDKYPSFVEAAHEPDGLAVLGVFLQVGE 153
Query 171 ENKELLKVTNAMKDIKYNGSKTKIEPTDPDNFMPDTRVYWTYEGSLTTPPLYESVTWIVFADPTEISKEQLAEFRHLKRHANDDEKGEDSDDDDGIIADNYRPPMPTGERAVRSC 285
N +L K+T+ + IK G +T DP + +P + YWTY GSLT PPL ESVTWI+ P IS +QLA+FR L A +GE + + N+RPP P R VR+
Sbjct 154 HNSQLQKITDTLDSIKEKGKQTLFTNFDPLSLLPPSWDYWTYPGSLTVPPLLESVTWIILKQPINISSQQLAKFRTLLCTA----EGETA----AFLLSNHRPPQPLKGRKVRAS 260
>ACO12549.1 Carbonic anhydrase 2 [Lepeophtheirus salmonis]
Length=262
Score = 254 bits (648), Expect = 2e-78, Method: Compositional matrix adjust.
Identities = 123/265 (46%), Positives = 176/265 (66%), Gaps = 8/265 (3%)
Query 21 MAGWGYGSKNGPHAWSKQFPVG-DGQRQSPIDIITAQTKPDEALEASPLEISYDPKDEQVIGNTGHGWKVDYTSGTSSIRGGPLEGEYALAQYHCHWGREEDRGSEHTIDGKRYAAELHLVHYNKKYGSFAAAADKSDGLAVIGIFLKVG 169
MA WGY NGP W + FP+G DG RQSP+ I T++ + E + L+ Y P + + I NTG WKV+ SS+ GGPL+ + L QYH HWG + +GSEH +DGK ++AELHLVH+N KY S AADK DGLAV+G+F++VG
Sbjct 1 MANWGYDECNGPEKWGESFPIGKDGARQSPVAIDTSKVQV--IPEFTELKFKYVPDNTKDIENTGSSWKVNINGTGSSLTGGPLKDNHELWQYHAHWGSDNAKGSEHRVDGKMFSAELHLVHWNTKYPSPEVAADKEDGLAVLGMFIEVG 148
Query 170 KENKELLKVTNAMKDIKYNGSKTKIEPT-DPDNFMPDTRVYWTYEGSLTTPPLYESVTWIVFADPTEISKEQLAEFRHLKRHANDDEKGEDSDDDDGIIADNYRPPMPTGERAVR 283
++++E KV ++++ IK+ G KT + + DP F+P ++ +WTYEGSLTTPPLYESVTWIVF +P ++S+EQ+ R++ D + GE + +N+RPP+P G R ++
Sbjct 149 EKHEEFQKVVDSLQKIKFKGEKTVLASSVDPTKFLPKSKDFWTYEGSLTTPPLYESVTWIVFREPIQLSEEQITAMRNIAFCCKDVKDGEKKH----AMVNNFRPPVPLGSRVIQ 259
>XP_022358020.1 carbonic anhydrase 13 [Enhydra lutris kenyoni]
Length=262
Score = 254 bits (648), Expect = 3e-78, Method: Compositional matrix adjust.
Identities = 129/265 (49%), Positives = 166/265 (63%), Gaps = 13/265 (5%)
Query 24 WGYGSKNGPHAWSKQFPVGDGQRQSPIDIITAQTKPDEALEASPLEISYDPKDEQVIGNTGHGWKVDY--TSGTSSIRGGPLEGEYALAQYHCHWGREEDRGSEHTIDGKRYAAELHLVHYNK-KYGSFAAAADKSDGLAVIGIFLKVGK 170
WGYG NGP W+K FP+ DG +QSPI+I T + K D +L PL I YD ++I N+GH + VD+ T S +RGGPL G Y L Q+H HWG +D GSEH +DG RYAAELH+VH+N KY SF AA + DGLAV+G+FL++G+
Sbjct 6 WGYGEHNGPIHWNKFFPIADGDQQSPIEIKTKEVKYDSSLR--PLSIKYDANSAKIISNSGHSFSVDFDDTEDKSVLRGGPLTGSYRLRQFHLHWGSADDHGSEHVVDGVRYAAELHVVHWNSDKYPSFVEAAHEPDGLAVLGVFLQIGE 153
Query 171 ENKELLKVTNAMKDIKYNGSKTKIEPTDPDNFMPDTRVYWTYEGSLTTPPLYESVTWIVFADPTEISKEQLAEFRHLKRHANDDEKGEDSDDDDGIIADNYRPPMPTGERAVRSC 285
N +L K+T+ + IK G +T+ DP + +P + YWTY GSLT PPL ESVTWIV P IS QLA FR L A +GE + + N+RPP P R VR+
Sbjct 154 HNSQLQKITDILDSIKEKGKQTRFTNFDPLSLLPPSWDYWTYPGSLTVPPLLESVTWIVLKQPINISSRQLATFRTLLCTA----EGEAA----AFLLSNHRPPQPLKGRKVRAS 260
>ACU30152.2 carbonic anhydrase, partial [Trematomus bernacchii]
Length=258
Score = 253 bits (647), Expect = 3e-78, Method: Compositional matrix adjust.
Identities = 127/263 (48%), Positives = 163/263 (62%), Gaps = 12/263 (5%)
Query 24 WGYGSKNGPHAWSKQFPVGDGQRQSPIDIITAQTKPDEALEASPLEISYDPKDEQVIGNTGHGWKVDYT--SGTSSIRGGPLEGEYALAQYHCHWGREEDRGSEHTIDGKRYAAELHLVHYNKKYGSFAAAADKSDGLAVIGIFLKVGKE 171
WGY + NGP W FP+ DG RQSPIDI+ D L+ PL + YDP + I N GH ++V + S +S+++ GP+ G Y L Q+H HWG +D+GSEHT+ G +Y AELHLVH+N KY SF AA K DGLAV+G+FLK+G
Sbjct 3 WGYAANNGPDKWVSNFPIADGPRQSPIDILPGGASYDSGLK--PLRLKYDPSNCLEILNNGHSFQVTFADDSDSSTLKEGPISGVYRLKQFHFHWGASDDKGSEHTVAGTKYPAELHLVHWNTKYPSFGEAASKPDGLAVVGVFLKIGDA 150
Query 172 NKELLKVTNAMKDIKYNGSKTKIEPTDPDNFMPDTRVYWTYEGSLTTPPLYESVTWIVFADPTEISKEQLAEFRHLKRHANDDEKGEDSDDDDGIIADNYRPPMPTGERAVRS 284
N L KV +A DI+ G +T DP +P YWTY+GSLTTPPL ESVTWIV +P +S EQ+A+FR L A +GE + + DNYRPP P R VR+
Sbjct 151 NASLQKVLDAFNDIRAKGKQTSFAGFDPSTLLPGCLDYWTYDGSLTTPPLLESVTWIVCKEPISVSCEQMAKFRSLLFSA----EGE----PECCMVDNYRPPQPLKGRPVRA 255
>XP_005328682.1 carbonic anhydrase 13 [Ictidomys tridecemlineatus]
Length=262
Score = 253 bits (647), Expect = 3e-78, Method: Compositional matrix adjust.
Identities = 127/265 (48%), Positives = 168/265 (63%), Gaps = 13/265 (5%)
Query 24 WGYGSKNGPHAWSKQFPVGDGQRQSPIDIITAQTKPDEALEASPLEISYDPKDEQVIGNTGHGWKVDY--TSGTSSIRGGPLEGEYALAQYHCHWGREEDRGSEHTIDGKRYAAELHLVHYNK-KYGSFAAAADKSDGLAVIGIFLKVGK 170
WGYG NGP W++ FP+ DG +QSPI+I T + K D +L PL I YDP ++I N+GH + VD+ T S +RGGPL G Y L Q+H HWG +D GSEH +DG +YAAELH+VH+N KY SF AA + DGLAV+G+FL++G+
Sbjct 6 WGYGEHNGPIHWNEFFPIADGDQQSPIEIKTKEVKYDSSLR--PLSIKYDPSSAKIISNSGHSFSVDFDDTEDKSVLRGGPLTGSYRLRQFHLHWGSADDHGSEHMVDGVKYAAELHVVHWNSDKYPSFVEAAHEPDGLAVLGVFLQIGE 153
Query 171 ENKELLKVTNAMKDIKYNGSKTKIEPTDPDNFMPDTRVYWTYEGSLTTPPLYESVTWIVFADPTEISKEQLAEFRHLKRHANDDEKGEDSDDDDGIIADNYRPPMPTGERAVRSC 285
N +L K+T+ + IK G + + DP + +P + YWTY GSLT PPL ESVTWIV P IS +QLA+FR L A +GE + + N+RPP P R VR+
Sbjct 154 HNSQLQKITDILDSIKEKGKQIRFTNFDPLSLLPPSWDYWTYPGSLTVPPLLESVTWIVLKQPINISSQQLAKFRSLLCTA----EGEAA----AFLLSNHRPPQPLKGRKVRAS 260
>XP_019739398.1 PREDICTED: carbonic anhydrase-like [Hippocampus comes]
Length=260
Score = 253 bits (647), Expect = 3e-78, Method: Compositional matrix adjust.
Identities = 126/263 (48%), Positives = 168/263 (64%), Gaps = 12/263 (5%)
Query 24 WGYGSKNGPHAWSKQFPVGDGQRQSPIDIITAQTKPDEALEASPLEISYDPKDEQVIGNTGHGWKVDYT--SGTSSIRGGPLEGEYALAQYHCHWGREEDRGSEHTIDGKRYAAELHLVHYNKKYGSFAAAADKSDGLAVIGIFLKVGKE 171
WGYG NGP W + FP+ +G RQSPI+I+ + + +L+ PL++ YDP + I N GH ++VDY + +S + GGP+ G Y L Q+H HWG ++RGSEHTI+G ++ ELHLVH+N KY SF AA +SDGLAV+G+ LK+G
Sbjct 5 WGYGPNNGPDKWEEGFPIANGPRQSPINIVPKEAQFSPSLK--PLKLKYDPSNSLGILNNGHSFQVDYLDDADSSILTGGPISGTYRLKQFHFHWGASDERGSEHTINGIKFPCELHLVHWNTKYPSFGEAAGQSDGLAVVGVLLKIGAA 152
Query 172 NKELLKVTNAMKDIKYNGSKTKIEPTDPDNFMPDTRVYWTYEGSLTTPPLYESVTWIVFADPTEISKEQLAEFRHLKRHANDDEKGEDSDDDDGIIADNYRPPMPTGERAVRS 284
N L KV +A+ IK G +T DP+ +P +R YWTY+GSLTTPPL ESVTWIV + +S Q+A FR L KGE D+ +ADNYRPP P R VR+
Sbjct 153 NPRLQKVLDALASIKTKGLQTTFANFDPETLLPASRDYWTYDGSLTTPPLLESVTWIVLKEQISVSPAQMAMFRSLLFSG----KGE----DECCMADNYRPPQPLKGRQVRA 257
>XP_016422556.1 PREDICTED: carbonic anhydrase-like [Sinocyclocheilus rhinocerous]
Length=260
Score = 253 bits (647), Expect = 4e-78, Method: Compositional matrix adjust.
Identities = 123/264 (47%), Positives = 168/264 (64%), Gaps = 12/264 (5%)
Query 23 GWGYGSKNGPHAWSKQFPVGDGQRQSPIDIITAQTKPDEALEASPLEISYDPKDEQVIGNTGHGWKVDYTS--GTSSIRGGPLEGEYALAQYHCHWGREEDRGSEHTIDGKRYAAELHLVHYNKKYGSFAAAADKSDGLAVIGIFLKVGK 170
WGYG+++GP W++ FP+ +G RQSPIDI+ Q + D +L+ L++ YDP + I N G ++VD+T +S++ GGP+ G Y L Q+H HWG +D+GSEHTI G R+ ELHLVH+N KY +F AA K DGLAV+G+FLK+G
Sbjct 4 AWGYGAQDGPEQWAESFPIANGPRQSPIDIVPTQAQHDPSLKQ--LKLKYDPATTKDILNNGRSFQVDFTDDDSSSTLAGGPVIGIYRLRQFHFHWGSSDDKGSEHTIAGNRFPCELHLVHWNTKYPNFGEAASKPDGLAVVGVFLKIGS 151
Query 171 ENKELLKVTNAMKDIKYNGSKTKIEPTDPDNFMPDTRVYWTYEGSLTTPPLYESVTWIVFADPTEISKEQLAEFRHLKRHANDDEKGEDSDDDDGIIADNYRPPMPTGERAVRS 284
N L KV +A+ DI+ G +T DP +P +WTYEGSLTTPPL ESVTWI+ DP +S Q+A+FR L + +GE + DN+RPP P R VR+
Sbjct 152 ANPRLQKVLDALDDIRSKGRQTTFSNFDPKTLLPAALDFWTYEGSLTTPPLLESVTWIILKDPVSVSSAQMAKFRSLLFTS----EGEAP----SCMVDNFRPPQPLKGRKVRA 257
>XP_011374227.1 carbonic anhydrase 13 isoform X3 [Pteropus vampyrus]
Length=262
Score = 253 bits (647), Expect = 4e-78, Method: Compositional matrix adjust.
Identities = 128/264 (48%), Positives = 167/264 (63%), Gaps = 13/264 (5%)
Query 24 WGYGSKNGPHAWSKQFPVGDGQRQSPIDIITAQTKPDEALEASPLEISYDPKDEQVIGNTGHGWKVDY--TSGTSSIRGGPLEGEYALAQYHCHWGREEDRGSEHTIDGKRYAAELHLVHYNK-KYGSFAAAADKSDGLAVIGIFLKVGK 170
WGY NGP W + FP+ DG RQSPI+I T + K D +L+ PL I YDP+ ++I N GH + VD+ T S +RGGPL G Y L Q+H HWGR +D GSEH +DG +AAELH+VH+N KY SF AA DGLAV+G+FL++G+
Sbjct 6 WGYAEHNGPIHWKEFFPIADGDRQSPIEIKTEEAKYDSSLQ--PLSIQYDPRSARIISNNGHSFSVDFDDTEDKSVLRGGPLTGTYRLRQFHLHWGRSDDHGSEHRVDGVCFAAELHVVHWNSDKYPSFVEAAHAPDGLAVLGVFLQIGE 153
Query 171 ENKELLKVTNAMKDIKYNGSKTKIEPTDPDNFMPDTRVYWTYEGSLTTPPLYESVTWIVFADPTEISKEQLAEFRHLKRHANDDEKGEDSDDDDGIIADNYRPPMPTGERAVRS 284
N +L K+T+ + IK G +T+ DP + +P + YWTY GSLT PPL ESVTWIV P +IS +QLA FR L A +GE + + N+RPP P R VR+
Sbjct 154 FNPQLQKITDILDSIKEKGKQTRFTNFDPSSLLPPSWDYWTYPGSLTVPPLLESVTWIVLKQPIKISSQQLAAFRALLCSA----EGEAA----AFLLSNHRPPQPLKGRKVRA 259
>XP_014935969.1 PREDICTED: carbonic anhydrase 13 [Acinonyx jubatus]
Length=262
Score = 253 bits (647), Expect = 4e-78, Method: Compositional matrix adjust.
Identities = 128/265 (48%), Positives = 167/265 (63%), Gaps = 13/265 (5%)
Query 24 WGYGSKNGPHAWSKQFPVGDGQRQSPIDIITAQTKPDEALEASPLEISYDPKDEQVIGNTGHGWKVDY--TSGTSSIRGGPLEGEYALAQYHCHWGREEDRGSEHTIDGKRYAAELHLVHYNK-KYGSFAAAADKSDGLAVIGIFLKVGK 170
WGYG NGP W+K FP+ +G +QSPI+I T + K D +L PL I YD ++I N+GH + VD+ T S +RGGPL G Y L Q+H HWG +D GSEH +DG RYAAELH+VH+N KY SF AA + DGLAV+G+FL++G+
Sbjct 6 WGYGEHNGPIHWNKFFPIANGDQQSPIEIKTKEVKYDSSLR--PLSIKYDANSAKIISNSGHSFSVDFDDTEDKSVLRGGPLTGNYRLRQFHLHWGSADDHGSEHVVDGVRYAAELHVVHWNSDKYPSFVEAAHEPDGLAVLGVFLQIGE 153
Query 171 ENKELLKVTNAMKDIKYNGSKTKIEPTDPDNFMPDTRVYWTYEGSLTTPPLYESVTWIVFADPTEISKEQLAEFRHLKRHANDDEKGEDSDDDDGIIADNYRPPMPTGERAVRSC 285
N +L K+T+ + IK G +T+ DP + +P + YWTY GSLT PPL ESVTWIV P IS +QLA FR L A +GE + + N+RPP P R VR+
Sbjct 154 HNSQLQKITDILDSIKEKGKQTRFTNFDPLSLLPPSWDYWTYPGSLTVPPLLESVTWIVLKQPINISSQQLATFRTLLCTA----EGEAA----AFLLSNHRPPQPLKGRKVRAS 260
>AAV97962.1 carbonic anhydrase [Pseudopleuronectes americanus]
Length=258
Score = 253 bits (646), Expect = 4e-78, Method: Compositional matrix adjust.
Identities = 129/263 (49%), Positives = 165/263 (63%), Gaps = 12/263 (5%)
Query 24 WGYGSKNGPHAWSKQFPVGDGQRQSPIDIITAQTKPDEALEASPLEISYDPKDEQVIGNTGHGWKVDYTSGT--SSIRGGPLEGEYALAQYHCHWGREEDRGSEHTIDGKRYAAELHLVHYNKKYGSFAAAADKSDGLAVIGIFLKVGKE 171
WGY + NGP W+ FPV +G RQSPIDI+ + D AL+ PL + YDP + I N GH ++V + T S+++ GP+ G Y L Q+H HWG ++RGSEHT+ G Y AELHLVH+N KY SF AA K DGLAV+G+FLK+G E
Sbjct 3 WGYAADNGPDKWADNFPVANGPRQSPIDILPGEASFDGALK--PLSLKYDPSNCLEILNNGHSFQVTFVDDTDSSTLKDGPISGVYRLKQFHFHWGACDERGSEHTVAGTMYPAELHLVHWNTKYPSFGDAASKPDGLAVVGVFLKIGAE 150
Query 172 NKELLKVTNAMKDIKYNGSKTKIEPTDPDNFMPDTRVYWTYEGSLTTPPLYESVTWIVFADPTEISKEQLAEFRHLKRHANDDEKGEDSDDDDGIIADNYRPPMPTGERAVRS 284
N L KV +A I+ G +T DP + +P YWTY+GSLTTPPL ESVTWIV +P IS EQ+A+FR L A +GE + + DNYRPP P R VR+
Sbjct 151 NANLQKVLDAFSSIQAKGKQTTFAGFDPASLLPGCLDYWTYDGSLTTPPLLESVTWIVCKEPISISAEQMAKFRSLLFSA----EGE----AECCMVDNYRPPQPLKGRTVRA 255
>XP_004551961.1 carbonic anhydrase 1 [Maylandia zebra]
Length=258
Score = 253 bits (646), Expect = 5e-78, Method: Compositional matrix adjust.
Identities = 129/263 (49%), Positives = 159/263 (60%), Gaps = 12/263 (5%)
Query 24 WGYGSKNGPHAWSKQFPVGDGQRQSPIDIITAQTKPDEALEASPLEISYDPKDEQVIGNTGHGWKVDYTSGT--SSIRGGPLEGEYALAQYHCHWGREEDRGSEHTIDGKRYAAELHLVHYNKKYGSFAAAADKSDGLAVIGIFLKVGKE 171
WGY NGP W + FP+ DG RQSPIDI+ Q D L+ PL + YDP I N GH +V + T SS+ GP+ G Y L Q+H HWG + +GSEHT+ G +Y AELHLVH+N KY SF+ AA K DGLAV+G+FLK+G E
Sbjct 3 WGYKPNNGPQKWVENFPIADGVRQSPIDIVPGQASYDAGLK--PLTLKYDPSTCLDILNNGHSVQVTFADDTDSSSLTDGPISGLYRLKQFHFHWGASDSKGSEHTVAGTKYPAELHLVHWNTKYTSFSEAASKPDGLAVVGVFLKIGGE 150
Query 172 NKELLKVTNAMKDIKYNGSKTKIEPTDPDNFMPDTRVYWTYEGSLTTPPLYESVTWIVFADPTEISKEQLAEFRHLKRHANDDEKGEDSDDDDGIIADNYRPPMPTGERAVRS 284
N L K+ +A IK G +T E DP +P YWTY+GSLTTPPLYESVTWIV +P S Q+A+FR L A D +D + DNYRPP P R VR+
Sbjct 151 NPNLQKLLDAFDTIKSKGKQTSFENFDPSTLLPGCLDYWTYDGSLTTPPLYESVTWIVCKEPISTSSAQMAKFRTLLFSA--DGAAQD------CMVDNYRPPQPLKGRTVRA 255
>XP_004656970.1 PREDICTED: carbonic anhydrase 13 [Jaculus jaculus]
Length=262
Score = 253 bits (646), Expect = 5e-78, Method: Compositional matrix adjust.
Identities = 128/265 (48%), Positives = 166/265 (63%), Gaps = 13/265 (5%)
Query 24 WGYGSKNGPHAWSKQFPVGDGQRQSPIDIITAQTKPDEALEASPLEISYDPKDEQVIGNTGHGWKVDY--TSGTSSIRGGPLEGEYALAQYHCHWGREEDRGSEHTIDGKRYAAELHLVHYNK-KYGSFAAAADKSDGLAVIGIFLKVGK 170
WGY NGP W++ FP+ DG +QSPI+I T + K D +L PL I YDP ++I N+GH + VD+ T S +RGGPL G Y L Q+H HWG +D GSEH +DG +YAAELH+VH+N KY SF AA + DGLAV+G+FL+ G+
Sbjct 6 WGYAEHNGPVHWNELFPIADGDQQSPIEIRTKEVKYDSSLR--PLSIKYDPTSAKIISNSGHSFNVDFDDTDDKSVLRGGPLTGSYRLRQFHLHWGSADDHGSEHMVDGVKYAAELHVVHWNSDKYPSFVEAAHEPDGLAVLGVFLQTGE 153
Query 171 ENKELLKVTNAMKDIKYNGSKTKIEPTDPDNFMPDTRVYWTYEGSLTTPPLYESVTWIVFADPTEISKEQLAEFRHLKRHANDDEKGEDSDDDDGIIADNYRPPMPTGERAVRSC 285
N +L K+T+ + IK G +T+ DP + +P + YWTY GSLT PPL ESVTWIV P IS +QLA FR L A +GE + + NYRPP P R VR+
Sbjct 154 HNPQLQKITDILDSIKEKGKQTRFTNFDPLSLLPPSWEYWTYPGSLTVPPLLESVTWIVLKQPINISSQQLARFRSLLCTA----EGEPA----AFLLSNYRPPQPLKGRRVRAS 260
>AAM94169.1 erythrocyte carbonic anhydrase [Lepisosteus osseus]
Length=261
Score = 253 bits (646), Expect = 5e-78, Method: Compositional matrix adjust.
Identities = 128/264 (48%), Positives = 170/264 (64%), Gaps = 13/264 (5%)
Query 24 WGYGSKNGPHAWSKQFPVGDGQRQSPIDIITAQTKPDEALEASPLEISYDPKDEQVIGNTGHGWKVDYT--SGTSSIRGGPLEGEYALAQYHCHWGREEDRGSEHTIDGKRYAAELHLVHYNK-KYGSFAAAADKSDGLAVIGIFLKVGK 170
WGY + NGP W ++FP+ G RQSPIDI+ +Q + D L+ PL I YDP + I N GH ++VD+ + +S+++GGP+ G Y L Q+H HWG ++RGSEHT+ G +YAAELHLVH+N KY SF AA DGLAV+G+FLK+G
Sbjct 5 WGYAANNGPDKWHEKFPIAQGPRQSPIDIVPSQAQHDPDLK--PLRIVYDPSTSKGILNNGHSFQVDFADENDSSTLQGGPISGVYRLRQFHFHWGASDERGSEHTVGGVKYAAELHLVHWNAGKYASFGDAAKAPDGLAVVGVFLKIGA 152
Query 171 ENKELLKVTNAMKDIKYNGSKTKIEPTDPDNFMPDTRVYWTYEGSLTTPPLYESVTWIVFADPTEISKEQLAEFRHLKRHANDDEKGEDSDDDDGIIADNYRPPMPTGERAVRS 284
+ L KV +A+ IK G +T DP +P + +WTYEGSLTTPPL ESVTWIV +P +S EQ+A+FR L A +GE + + DNYRPP P R VR+
Sbjct 153 ASPNLQKVLDALDAIKTKGKQTPFPQFDPKILLPSSLDFWTYEGSLTTPPLLESVTWIVLKEPITVSSEQMAKFRSLLFTA----EGETA----CCMVDNYRPPQPLKGRKVRA 258
>Q8UWA5.3 RecName: Full=Carbonic anhydrase 2; AltName: Full=Carbonate dehydratase
II; AltName: Full=Carbonic anhydrase II; Short=CA-II
BAB83090.1 carbonic anhydrase 2 [Tribolodon hakonensis]
Length=260
Score = 253 bits (645), Expect = 6e-78, Method: Compositional matrix adjust.
Identities = 123/262 (47%), Positives = 165/262 (63%), Gaps = 12/262 (5%)
Query 23 GWGYGSKNGPHAWSKQFPVGDGQRQSPIDIITAQTKPDEALEASPLEISYDPKDEQVIGNTGHGWKVDYT--SGTSSIRGGPLEGEYALAQYHCHWGREEDRGSEHTIDGKRYAAELHLVHYNKKYGSFAAAADKSDGLAVIGIFLKVGK 170
GWGY NGP W + FP+ +G RQSPIDI T D+ L+ PL++ YDP I N GH ++V + + +S + GP+ G+Y L Q+H HWG + +GSEHT+DGK Y AELHLVH+N KY SF AA+K DGLAV+G+FL++G+
Sbjct 4 GWGYADHNGPQKWCENFPIANGPRQSPIDIQTKGASYDDTLK--PLKLKYDPTTSLDILNNGHSFQVTFADDNDSSMLTEGPISGKYRLKQFHFHWGASDGKGSEHTVDGKCYPAELHLVHWNTKYASFGEAANKPDGLAVVGVFLQIGE 151
Query 171 ENKELLKVTNAMKDIKYNGSKTKIEPTDPDNFMPDTRVYWTYEGSLTTPPLYESVTWIVFADPTEISKEQLAEFRHLKRHANDDEKGEDSDDDDGIIADNYRPPMPTGERAV 282
+N +L K+ +AM IK G +T DP +P + YWTY GSLTTPPLYESVTWIV P +S EQ+ +FR L A +++ + +NYRPP P +R V
Sbjct 152 DNPKLQKILDAMDAIKSKGKQTSFTNFDPTCLLPKSLEYWTYPGSLTTPPLYESVTWIVCKQPISVSSEQMKKFRSLLFTAEEEKA--------CCMVNNYRPPQPLKDRKV 255
>XP_003456776.1 carbonic anhydrase [Oreochromis niloticus]
Length=260
Score = 253 bits (645), Expect = 6e-78, Method: Compositional matrix adjust.
Identities = 126/264 (48%), Positives = 166/264 (63%), Gaps = 12/264 (5%)
Query 23 GWGYGSKNGPHAWSKQFPVGDGQRQSPIDIITAQTKPDEALEASPLEISYDPKDEQVIGNTGHGWKVDYTSGT--SSIRGGPLEGEYALAQYHCHWGREEDRGSEHTIDGKRYAAELHLVHYNKKYGSFAAAADKSDGLAVIGIFLKVGK 170
GWGY NGP W+ FP+ +G RQSPI+II + D +L+A L+I YDP + + I N GH ++VD+ T S++ GGP+ G Y L Q+H HWG ++RGSEHT++G ++ ELHLVH+N KY SF AA+K DGLAV+G+FLK+G
Sbjct 4 GWGYEPTNGPDTWAADFPLANGPRQSPINIIPKEAHYDPSLKA--LKIRYDPSNTKGILNNGHSFQVDFVDDTDSSTLTGGPISGVYRLKQFHFHWGGSDNRGSEHTLNGIKFPCELHLVHWNTKYPSFGEAAEKPDGLAVVGVFLKIGA 151
Query 171 ENKELLKVTNAMKDIKYNGSKTKIEPTDPDNFMPDTRVYWTYEGSLTTPPLYESVTWIVFADPTEISKEQLAEFRHLKRHANDDEKGEDSDDDDGIIADNYRPPMPTGERAVRS 284
N L KV +A+ IK G +T DP +P + YWTYEGSLTTPPL ESVTWIV +P IS Q+A+FR L + + + DNYRPP P R VR+
Sbjct 152 ANPRLQKVLDALDAIKTKGKQTTFANFDPKTLLPGSLDYWTYEGSLTTPPLLESVTWIVLKEPISISPAQMAKFRSLLFTGDGEAP--------CYMVDNYRPPQPLKGRLVRA 257
>ODN05569.1 Carbonic anhydrase 2 [Orchesella cincta]
Length=262
Score = 253 bits (645), Expect = 7e-78, Method: Compositional matrix adjust.
Identities = 126/254 (50%), Positives = 157/254 (62%), Gaps = 5/254 (2%)
Query 32 PHAWSKQFPVGDGQRQSPIDIITAQTKPDEALEASPLEISYDPKDEQVIGNTGHGWKVDYTSGTSSIRGGPLEGEYALAQYHCHWGREEDRGSEHTIDGKRYAAELHLVHYN-KKYGSFAAAADKSDGLAVIGIFLKVGKENKELLKVTN 180
P W+ FP+ +G RQSPIDI T DE L PL+ + K +I NTG GWKV+ S ++GGPL +Y L QYHCHWGR+ GSEHT+DG Y AE+HLVH+N KY SF AADK DGL V+GIF KVG EN EL K+
Sbjct 3 PSTWNASFPLANGPRQSPIDITTGSCASDEVLRGKPLQFTLPTKASTII-NTGAGWKVNVIPEGSVLQGGPLSDKYQLIQYHCHWGRDCASGSEHTVDGNCYPAEIHLVHWNCDKYKSFEEAADKEDGLCVLGIFFKVGAENAELGKLVE 151
Query 181 AMKDIKYNGSKTKI-EPTDPDNFMPDTRVYWTYEGSLTTPPLYESVTWIVFADPTEISKEQLAEFRHLKRHANDDEKGEDSDDDDGIIADNYRPPMPTGERAVR 283
+ I Y G T + + DP F+P R YWTY GSLTTPP ESVTWIVF +P EIS++Q+ FR L + D + +D+ G I N+RPP+ G R +
Sbjct 152 LLPQILYKGDTTNVGQDVDPTAFIPANRSYWTYPGSLTTPPCLESVTWIVFKEPVEISEQQVEAFRQLFSYGKADP--QPNDEFQGRIVTNFRPPLSVGGRVIE 253
>NP_001166020.1 carbonic anhydrase II [Oncorhynchus mykiss]
AAR99329.1 cytoplasmic carbonic anhydrase [Oncorhynchus mykiss]
Length=259
Score = 253 bits (645), Expect = 7e-78, Method: Compositional matrix adjust.
Identities = 129/263 (49%), Positives = 164/263 (62%), Gaps = 12/263 (5%)
Query 24 WGYGSKNGPHAWSKQFPVGDGQRQSPIDIITAQTKPDEALEASPLEISYDPKDEQVIGNTGHGWKVDYT--SGTSSIRGGPLEGEYALAQYHCHWGREEDRGSEHTIDGKRYAAELHLVHYNKKYGSFAAAADKSDGLAVIGIFLKVGKE 171
WGY NGP W + FP+ +G RQSPIDI+ + D AL+A L + YDP I N GH ++V YT + S++ GGP+ G Y L Q+H HWG +DRGSEHT+ G +YAAELHLVH+N KY SF AA KSDGLAV+G+FL+VG E
Sbjct 5 WGYAPDNGPDKWCEGFPIANGPRQSPIDIVPGEAAFDAALKA--LTLKYDPSTSIDILNNGHSFQVTYTDDNDNSTLTGGPISGTYRLKQFHFHWGASDDRGSEHTVAGTKYAAELHLVHWNTKYPSFGDAASKSDGLAVVGVFLQVGNE 152
Query 172 NKELLKVTNAMKDIKYNGSKTKIEPTDPDNFMPDTRVYWTYEGSLTTPPLYESVTWIVFADPTEISKEQLAEFRHLKRHANDDEKGEDSDDDDGIIADNYRPPMPTGERAVRS 284
N L KV +A IK G +T E DP +P + YWTY+GSLTTPPL ESVTWIV + +S Q+ +FR L +GE + + DNYRPP P RA+ +
Sbjct 153 NANLQKVLDAFDAIKAKGKQTSFENFDPTILLPKSLDYWTYDGSLTTPPLLESVTWIVCKESISVSPAQMGKFRSLLFSG----EGEAA----CCMVDNYRPPQPLKGRAITA 257
>XP_006795021.1 PREDICTED: carbonic anhydrase 1-like [Neolamprologus brichardi]
Length=258
Score = 252 bits (644), Expect = 8e-78, Method: Compositional matrix adjust.
Identities = 128/263 (49%), Positives = 160/263 (61%), Gaps = 12/263 (5%)
Query 24 WGYGSKNGPHAWSKQFPVGDGQRQSPIDIITAQTKPDEALEASPLEISYDPKDEQVIGNTGHGWKVDYTSGTSSIR--GGPLEGEYALAQYHCHWGREEDRGSEHTIDGKRYAAELHLVHYNKKYGSFAAAADKSDGLAVIGIFLKVGKE 171
WGY NGP W + FP+ DG RQSPIDI+ Q D L+ PL + YDP I N GH +V + T S R GP+ G Y L Q+H HWG +++GSEHT+ G +Y AELHLVH+N KY SF+ AA K DGLAV+G+FLK+G E
Sbjct 3 WGYKPNNGPQKWVENFPIADGVRQSPIDIVPGQASYDAGLK--PLALKYDPSTCLDILNNGHSVQVTFADDTDSSRLTDGPISGLYRLKQFHFHWGASDNKGSEHTVAGTKYPAELHLVHWNTKYASFSEAASKPDGLAVVGVFLKIGGE 150
Query 172 NKELLKVTNAMKDIKYNGSKTKIEPTDPDNFMPDTRVYWTYEGSLTTPPLYESVTWIVFADPTEISKEQLAEFRHLKRHANDDEKGEDSDDDDGIIADNYRPPMPTGERAVRS 284
N L K+ +A I+ G +T + DP +P YWTY+GSLTTPPLYESVTWIV +P IS Q+A+FR L A D +D + DNYRPP P R VR+
Sbjct 151 NPNLQKLLDAFDTIQSKGKQTSLANFDPSTLLPGCLDYWTYDGSLTTPPLYESVTWIVCKEPISISSAQMAKFRTLLFSA--DGAAQD------CMVDNYRPPQPLKGRTVRA 255
>XP_008521713.1 PREDICTED: carbonic anhydrase 13 isoform X1 [Equus przewalskii]
Length=262
Score = 253 bits (645), Expect = 8e-78, Method: Compositional matrix adjust.
Identities = 127/265 (48%), Positives = 166/265 (63%), Gaps = 13/265 (5%)
Query 24 WGYGSKNGPHAWSKQFPVGDGQRQSPIDIITAQTKPDEALEASPLEISYDPKDEQVIGNTGHGWKVDY--TSGTSSIRGGPLEGEYALAQYHCHWGREEDRGSEHTIDGKRYAAELHLVHYNK-KYGSFAAAADKSDGLAVIGIFLKVGK 170
WGYG NGP W++ FP+ DG +QSPI+I T + K D +L PL I YDP ++I N+GH + V + T S +RGGPL G Y L Q+H HWG +D GSEH +DG RYAAELH+VH+N KY SF AA + DGLAV+G+FL+VG+
Sbjct 6 WGYGEHNGPVHWNEFFPIADGDQQSPIEIKTKEVKYDSSLR--PLTIKYDPSSAKIISNSGHSFSVGFDDTENKSVLRGGPLTGSYRLRQFHLHWGSADDHGSEHVVDGVRYAAELHIVHWNSDKYPSFVEAAHEPDGLAVLGVFLQVGE 153
Query 171 ENKELLKVTNAMKDIKYNGSKTKIEPTDPDNFMPDTRVYWTYEGSLTTPPLYESVTWIVFADPTEISKEQLAEFRHLKRHANDDEKGEDSDDDDGIIADNYRPPMPTGERAVRSC 285
N +L K+T+ + IK G +T DP + +P + YWTY GSLT PPL ESVTWI+ P IS +QLA+FR L +GE + + N+RPP P R VR+
Sbjct 154 HNSQLQKITDTLDSIKEKGKQTLFTNFDPLSLLPPSWDYWTYPGSLTVPPLLESVTWIILKQPINISSQQLAKFRTLLCTV----EGETA----AFLLSNHRPPQPLKGRKVRAS 260
>XP_018551517.1 PREDICTED: carbonic anhydrase-like [Lates calcarifer]
Length=260
Score = 252 bits (644), Expect = 9e-78, Method: Compositional matrix adjust.
Identities = 123/264 (47%), Positives = 166/264 (63%), Gaps = 12/264 (5%)
Query 23 GWGYGSKNGPHAWSKQFPVGDGQRQSPIDIITAQTKPDEALEASPLEISYDPKDEQVIGNTGHGWKVDYTSGT--SSIRGGPLEGEYALAQYHCHWGREEDRGSEHTIDGKRYAAELHLVHYNKKYGSFAAAADKSDGLAVIGIFLKVGK 170
GWGYG NGP W + FPV +G RQSPI+I+ + + D +L+A L++ YDP + + I N GH ++VD+ T S++ GGP+ G Y L Q+H HWG +DRGSEHT++G ++ ELHLVH+N KY +F AA + DGLAV+G+FLK+G
Sbjct 4 GWGYGPTNGPDKWGEDFPVANGPRQSPINIVPKEAQYDSSLKA--LKLKYDPSNSKGILNNGHSFQVDFVDDTDSSTLTGGPISGTYRLKQFHFHWGASDDRGSEHTVNGIKFPCELHLVHWNTKYPNFGEAASQPDGLAVVGVFLKIGA 151
Query 171 ENKELLKVTNAMKDIKYNGSKTKIEPTDPDNFMPDTRVYWTYEGSLTTPPLYESVTWIVFADPTEISKEQLAEFRHLKRHANDDEKGEDSDDDDGIIADNYRPPMPTGERAVRS 284
N L KV +A+ IK G +T D +P + YWTY+GSLTTPPL ESVTWIV +P +S Q+A+FR L + +ADNYRPP P R VR+
Sbjct 152 ANPRLQKVLDALDAIKTKGKQTTFTNFDAKTLLPPSLDYWTYDGSLTTPPLLESVTWIVLKEPISVSSVQMAKFRSLLFTGEGEAP--------CCMADNYRPPQPLKGRQVRA 257
>XP_012715554.2 carbonic anhydrase [Fundulus heteroclitus]
Length=297
Score = 253 bits (647), Expect = 9e-78, Method: Compositional matrix adjust.
Identities = 127/264 (48%), Positives = 169/264 (64%), Gaps = 12/264 (5%)
Query 23 GWGYGSKNGPHAWSKQFPVGDGQRQSPIDIITAQTKPDEALEASPLEISYDPKDEQVIGNTGHGWKVDYTSGT--SSIRGGPLEGEYALAQYHCHWGREEDRGSEHTIDGKRYAAELHLVHYNKKYGSFAAAADKSDGLAVIGIFLKVGK 170
GWGYG NGP W+ ++PV +G RQSPI+I+T + + D +L+ L++ YDP + + I N GH ++VD+ T S++ GGP+ G Y L Q+H HWG +DRGSEHT++G ++ ELHLVH+N KY SF AADK DGLAVIGIFLK+G
Sbjct 41 GWGYGPSNGPDKWADEYPVANGPRQSPINIVTREAQFDPSLKR--LKLQYDPSNAKGILNNGHSFQVDFVDDTDSSTLTGGPISGTYRLKQFHFHWGATDDRGSEHTVNGIKFPCELHLVHWNTKYPSFGEAADKPDGLAVIGIFLKIGS 188
Query 171 ENKELLKVTNAMKDIKYNGSKTKIEPTDPDNFMPDTRVYWTYEGSLTTPPLYESVTWIVFADPTEISKEQLAEFRHLKRHANDDEKGEDSDDDDGIIADNYRPPMPTGERAVRS 284
N L KV +A+ IK G +T D +P + YWTY+GSLTTPPL ESVTWIV +P +S Q+A+FR L +GE + + DNYRPP R VR+
Sbjct 189 ANPRLQKVLDALDAIKTKGKQTTFSNFDARTLLPGSLDYWTYDGSLTTPPLLESVTWIVLREPISVSPAQMAKFRSLLFTG----EGEPA----CCMVDNYRPPQLLKGRQVRA 294
>XP_016008624.1 PREDICTED: carbonic anhydrase 13 [Rousettus aegyptiacus]
Length=262
Score = 252 bits (644), Expect = 1e-77, Method: Compositional matrix adjust.
Identities = 130/264 (49%), Positives = 166/264 (63%), Gaps = 13/264 (5%)
Query 24 WGYGSKNGPHAWSKQFPVGDGQRQSPIDIITAQTKPDEALEASPLEISYDPKDEQVIGNTGHGWKVDY--TSGTSSIRGGPLEGEYALAQYHCHWGREEDRGSEHTIDGKRYAAELHLVHYNK-KYGSFAAAADKSDGLAVIGIFLKVGK 170
WGY NGP W + FP+ DG RQSPI+I T + K D +L+ PL I YDP ++I NTGH + VD+ T S +RGGPL G Y L Q H HWG +D GSEH +DG R+AAELH+VH+N KY SF AA DGLAV+G+FL++G+
Sbjct 6 WGYDEHNGPVRWKEFFPIADGDRQSPIEIKTEEAKYDASLQ--PLSIQYDPHSAKIISNTGHSFSVDFDDTEDRSVLRGGPLAGTYRLRQCHLHWGSCDDHGSEHLVDGVRFAAELHVVHWNSDKYPSFVEAAHAPDGLAVLGVFLQIGE 153
Query 171 ENKELLKVTNAMKDIKYNGSKTKIEPTDPDNFMPDTRVYWTYEGSLTTPPLYESVTWIVFADPTEISKEQLAEFRHLKRHANDDEKGEDSDDDDGIIADNYRPPMPTGERAVRS 284
N +L K+T+ + IK G +T+ DP + +P +R YWTY GSLT PPL ESVTWIV P IS +QLA FR L A +GE + + N+RPP P R VR+
Sbjct 154 LNPQLQKITDILDSIKEKGKQTRFTNFDPLSLLPPSRDYWTYPGSLTVPPLLESVTWIVLKQPINISSQQLAAFRSLLCTA----EGEAA----AFLLSNHRPPQPLRGREVRA 259
>XP_007954377.1 PREDICTED: carbonic anhydrase 13 [Orycteropus afer afer]
Length=262
Score = 252 bits (644), Expect = 1e-77, Method: Compositional matrix adjust.
Identities = 128/264 (48%), Positives = 169/264 (64%), Gaps = 13/264 (5%)
Query 24 WGYGSKNGPHAWSKQFPVGDGQRQSPIDIITAQTKPDEALEASPLEISYDPKDEQVIGNTGHGWKVDY--TSGTSSIRGGPLEGEYALAQYHCHWGREEDRGSEHTIDGKRYAAELHLVHYNK-KYGSFAAAADKSDGLAVIGIFLKVGK 170
WGY NGP W++ FP+ DG +QSPI+I T + K D +L PL I YDP ++I N+GH + VD+ T S +RGGPL G Y L Q+H HWG +D GSEH +DG RYAAELH+VH+N KY SF AA + DGLAV+G+FL++G+
Sbjct 6 WGYSEHNGPIHWNELFPIADGDQQSPIEIKTKEVKYDSSLR--PLIIKYDPSSAKIISNSGHSFNVDFDDTEDKSVLRGGPLTGSYRLRQFHLHWGCTDDHGSEHVVDGVRYAAELHVVHWNSDKYPSFVEAAHEPDGLAVLGVFLQIGE 153
Query 171 ENKELLKVTNAMKDIKYNGSKTKIEPTDPDNFMPDTRVYWTYEGSLTTPPLYESVTWIVFADPTEISKEQLAEFRHLKRHANDDEKGEDSDDDDGIIADNYRPPMPTGERAVRS 284
N +L K+T+ + IK G +T+ DP + +P + YWTY GSLT PPL ESVTWIV +P IS +QLA+FR L A +GE + + N+RPP P R VR+
Sbjct 154 HNSQLQKITDILDSIKEKGKQTRFTNFDPLSLLPPSWDYWTYPGSLTVPPLLESVTWIVLKEPINISSQQLAKFRSLLCTA----EGEAA----VFLLSNHRPPQPLKGRRVRA 259
>XP_012499053.1 PREDICTED: carbonic anhydrase 13 [Propithecus coquereli]
Length=262
Score = 252 bits (644), Expect = 1e-77, Method: Compositional matrix adjust.
Identities = 127/264 (48%), Positives = 169/264 (64%), Gaps = 13/264 (5%)
Query 24 WGYGSKNGPHAWSKQFPVGDGQRQSPIDIITAQTKPDEALEASPLEISYDPKDEQVIGNTGHGWKVDY--TSGTSSIRGGPLEGEYALAQYHCHWGREEDRGSEHTIDGKRYAAELHLVHYNK-KYGSFAAAADKSDGLAVIGIFLKVGK 170
WGYG NGP W++ FP+ +G +QSPI+I T + K D +L PL I YDP ++I N+GH + VD+ T S +RGGPL G Y L Q+H HWG +D GSEH +DG RYAAELH+VH+N KY SF AA + DGLAV+G+FL++G+
Sbjct 6 WGYGEHNGPVHWNEFFPIANGDQQSPIEIKTKEAKYDSSLR--PLTIKYDPSSAKIISNSGHSFSVDFDDTEDKSVLRGGPLIGSYRLRQFHLHWGCADDHGSEHMVDGVRYAAELHVVHWNSDKYPSFVEAAHEPDGLAVLGVFLQIGE 153
Query 171 ENKELLKVTNAMKDIKYNGSKTKIEPTDPDNFMPDTRVYWTYEGSLTTPPLYESVTWIVFADPTEISKEQLAEFRHLKRHANDDEKGEDSDDDDGIIADNYRPPMPTGERAVRS 284
N +L K+T+ + IK G +T+ DP + +P + YWTY GSLT PPL ESVTWI+ P IS +QLA+FR L A +GE + + N+RPP P R VR+
Sbjct 154 HNSQLQKITDILDSIKEKGKQTRFTNFDPLSLLPPSWDYWTYPGSLTVPPLLESVTWIILKQPINISSQQLAKFRSLLCTA----EGEAA----AFLLSNHRPPQPLKGRKVRA 259
>XP_019581827.1 PREDICTED: carbonic anhydrase 13 isoform X2 [Rhinolophus sinicus]
Length=262
Score = 252 bits (644), Expect = 1e-77, Method: Compositional matrix adjust.
Identities = 129/265 (49%), Positives = 166/265 (63%), Gaps = 13/265 (5%)
Query 24 WGYGSKNGPHAWSKQFPVGDGQRQSPIDIITAQTKPDEALEASPLEISYDPKDEQVIGNTGHGWKVDY--TSGTSSIRGGPLEGEYALAQYHCHWGREEDRGSEHTIDGKRYAAELHLVHYNK-KYGSFAAAADKSDGLAVIGIFLKVGK 170
WGY NGP W++ FP+ DG +QSPI+I T + K D +L PL I YDP ++I N GH + VD+ T S +RGGPL G Y L Q+H HWG +D GSEH +DG RYAAELH+VH+N KY SF AA + DGLAV+G+FL+VG+
Sbjct 6 WGYAEHNGPVHWNQFFPIADGDQQSPIEIKTKEVKYDSSLR--PLSIKYDPSSAKIISNNGHSFSVDFDDTEDKSVLRGGPLTGTYRLRQFHLHWGAADDHGSEHMVDGVRYAAELHVVHWNSDKYPSFVEAAHEPDGLAVLGVFLQVGE 153
Query 171 ENKELLKVTNAMKDIKYNGSKTKIEPTDPDNFMPDTRVYWTYEGSLTTPPLYESVTWIVFADPTEISKEQLAEFRHLKRHANDDEKGEDSDDDDGIIADNYRPPMPTGERAVRSC 285
N +L K+T+ + IK G +T+ DP + +P + YWTY GSLT PPL ESVTWIV P IS +QLA FR L A +GE + + N+RPP P R VR+
Sbjct 154 LNPQLQKITDILDSIKEKGKQTRFTNFDPLSLLPPSWDYWTYPGSLTVPPLLESVTWIVLKQPINISSQQLATFRTLLCTA----EGEAA----AFLLSNHRPPQPLKGRRVRAS 260
>KTG04404.1 hypothetical protein cypCar_00008585 [Cyprinus carpio]
Length=260
Score = 252 bits (643), Expect = 1e-77, Method: Compositional matrix adjust.
Identities = 123/263 (47%), Positives = 168/263 (64%), Gaps = 12/263 (5%)
Query 24 WGYGSKNGPHAWSKQFPVGDGQRQSPIDIITAQTKPDEALEASPLEISYDPKDEQVIGNTGHGWKVDYTS--GTSSIRGGPLEGEYALAQYHCHWGREEDRGSEHTIDGKRYAAELHLVHYNKKYGSFAAAADKSDGLAVIGIFLKVGKE 171
WGYG+++GP W++ FPV +G RQSPIDI+ Q + D +L+ L++ YDP + I N GH ++VD+T +S++ GGP+ G Y L Q+H HWG +D+GSEHT+ G ++ ELHLVH+N KY +F AA K DGLAV+G+FLK+G
Sbjct 5 WGYGTQDGPETWAESFPVANGPRQSPIDIVPTQAQHDPSLKH--LKLKYDPATAKGILNNGHSFQVDFTDDDNSSTLAGGPVTGIYRLRQFHFHWGSSDDKGSEHTVAGTKFPCELHLVHWNTKYPNFGEAASKPDGLAVVGVFLKIGSA 152
Query 172 NKELLKVTNAMKDIKYNGSKTKIEPTDPDNFMPDTRVYWTYEGSLTTPPLYESVTWIVFADPTEISKEQLAEFRHLKRHANDDEKGEDSDDDDGIIADNYRPPMPTGERAVRS 284
N L KV +A+ DI+ G +T DP +P +WTYEGSLTTPPL ESVTWIV D +S Q+A+FR L + +GE + DN+RPP P R VR+
Sbjct 153 NPRLQKVLDALDDIRSKGRQTTFSNFDPKTLLPAALDFWTYEGSLTTPPLLESVTWIVLKDQVSVSPAQMAKFRSLLFTS----EGEAP----SCMVDNFRPPQPLKGRKVRA 257
Query= comp25690_c0_seq1_4 NRLrnaseq, gb|ACO12519.1| Nucleoside diphosphate
kinase A 1 [Lepeophtheirus salmonis]
Length=275
Score E
Sequences producing significant alignments: (Bits) Value
XP_023320553.1 nucleoside diphosphate kinase A 2-like [Euryte... 266 3e-87
ACO12519.1 Nucleoside diphosphate kinase A 1 [Lepeophtheirus ... 265 6e-87
ALS04935.1 nucleoside diphosphate kinase A 1 [Pseudodiaptomus... 263 3e-86
ACO15650.1 Nucleoside diphosphate kinase B [Caligus clemensi] 263 3e-86
XP_013004961.1 nucleoside diphosphate kinase B [Cavia porcellus] 261 2e-85
ACO10535.1 Nucleoside diphosphate kinase B [Caligus rogercres... 261 3e-85
XP_004859812.1 nucleoside diphosphate kinase B [Heterocephalu... 260 5e-85
ALS04818.1 nucleoside diphosphate kinase A 1 [Pseudodiaptomus... 259 6e-85
XP_008836629.1 PREDICTED: nucleoside diphosphate kinase B [Na... 259 9e-85
XP_005321669.1 nucleoside diphosphate kinase B [Ictidomys tri... 259 1e-84
XP_006832480.1 PREDICTED: nucleoside diphosphate kinase B iso... 258 2e-84
XP_004480508.1 nucleoside diphosphate kinase B [Dasypus novem... 258 2e-84
XP_011815381.1 PREDICTED: nucleoside diphosphate kinase B iso... 258 3e-84
XP_012784110.1 PREDICTED: nucleoside diphosphate kinase B [Oc... 258 3e-84
AAX36595.1 non-metastatic cells 2 [synthetic construct] 258 4e-84
NP_001191447.1 nucleoside diphosphate kinase B [Macaca mulatta] 258 4e-84
NP_002503.1 nucleoside diphosphate kinase B isoform a [Homo s... 257 5e-84
AAP36444.1 Homo sapiens non-metastatic cells 2, protein (NM23... 257 5e-84
XP_010384509.1 PREDICTED: nucleoside diphosphate kinase B [Rh... 257 6e-84
XP_012403547.1 nucleoside diphosphate kinase B [Sarcophilus h... 257 6e-84
NP_001127154.1 nucleoside diphosphate kinase B [Pongo abelii] 257 6e-84
XP_011910220.1 PREDICTED: nucleoside diphosphate kinase B [Ce... 257 7e-84
XP_016788059.1 nucleoside diphosphate kinase B isoform X1 [Pa... 257 9e-84
ELW63014.1 Nucleoside diphosphate kinase B [Tupaia chinensis] 258 9e-84
XP_020828354.1 nucleoside diphosphate kinase B [Phascolarctos... 256 1e-83
XP_003272316.1 PREDICTED: nucleoside diphosphate kinase B iso... 256 1e-83
XP_010340228.1 PREDICTED: nucleoside diphosphate kinase B [Sa... 256 1e-83
EHB16507.1 Nucleoside diphosphate kinase B [Heterocephalus gl... 260 2e-83
NP_001191806.1 nucleoside diphosphate kinase B [Callithrix ja... 256 2e-83
XP_010592619.1 nucleoside diphosphate kinase B [Loxodonta afr... 256 2e-83
XP_024428909.1 nucleoside diphosphate kinase A 2 [Desmodus ro... 256 2e-83
XP_012516962.1 PREDICTED: nucleoside diphosphate kinase B [Pr... 255 3e-83
1NUE_A Chain A, X-ray Structure Of Nm23 Human Nucleoside Diph... 255 3e-83
XP_006153664.1 PREDICTED: nucleoside diphosphate kinase B [Tu... 255 3e-83
NP_114021.2 nucleoside diphosphate kinase B [Rattus norvegicus] 255 4e-83
XP_012664444.1 nucleoside diphosphate kinase B [Otolemur garn... 255 4e-83
XP_006870899.1 PREDICTED: nucleoside diphosphate kinase B-lik... 255 4e-83
XP_005350592.1 PREDICTED: nucleoside diphosphate kinase B [Mi... 255 5e-83
XP_004377972.1 nucleoside diphosphate kinase B [Trichechus ma... 254 6e-83
XP_006889336.1 PREDICTED: nucleoside diphosphate kinase B [El... 254 6e-83
NP_032731.1 nucleoside diphosphate kinase B [Mus musculus] 254 8e-83
XP_005394167.1 PREDICTED: nucleoside diphosphate kinase B [Ch... 254 1e-82
XP_012893419.1 PREDICTED: nucleoside diphosphate kinase B [Di... 254 1e-82
XP_012788259.1 PREDICTED: nucleoside diphosphate kinase B iso... 254 1e-82
XP_005350593.1 PREDICTED: nucleoside diphosphate kinase A [Mi... 254 1e-82
EHH24813.1 hypothetical protein EGK_08536 [Macaca mulatta] 258 1e-82
NP_001191679.1 nucleoside diphosphate kinase B [Oryctolagus c... 254 1e-82
XP_025216800.1 nucleoside diphosphate kinase B isoform X1 [Th... 258 1e-82
OBS82923.1 hypothetical protein A6R68_23097 [Neotoma lepida] 253 2e-82
XP_004655678.1 PREDICTED: nucleoside diphosphate kinase B iso... 254 2e-82
XP_007176555.1 PREDICTED: nucleoside diphosphate kinase A 1-l... 253 2e-82
NP_001018146.1 NME1-NME2 protein [Homo sapiens] 258 2e-82
XP_012582042.1 PREDICTED: nucleoside diphosphate kinase A 2 i... 253 2e-82
XP_008566517.1 PREDICTED: nucleoside diphosphate kinase B [Ga... 253 3e-82
PNJ66003.1 NME1-NME2 isoform 2 [Pongo abelii] 257 3e-82
3BBC_A Chain A, Crystal Structure Of R88a Mutant Of The Nm23-... 253 3e-82
AAI07895.1 NME1-NME2 protein [Homo sapiens] 258 3e-82
XP_021498794.1 nucleoside diphosphate kinase A [Meriones ungu... 253 3e-82
XP_019800054.1 PREDICTED: nucleoside diphosphate kinase B iso... 253 4e-82
XP_004684441.1 PREDICTED: nucleoside diphosphate kinase A 1 i... 253 4e-82
PNJ66004.1 NME1-NME2 isoform 3 [Pongo abelii] 258 4e-82
XP_005868249.1 PREDICTED: nucleoside diphosphate kinase A iso... 252 5e-82
EDL15910.1 mCG145251 [Mus musculus] 252 5e-82
XP_007525610.1 PREDICTED: nucleoside diphosphate kinase B [Er... 252 5e-82
XP_003501424.1 PREDICTED: nucleoside diphosphate kinase A [Cr... 252 5e-82
NP_032730.1 nucleoside diphosphate kinase A [Mus musculus] 252 5e-82
XP_006972063.1 PREDICTED: nucleoside diphosphate kinase A [Pe... 252 6e-82
ELW62253.1 Nucleoside diphosphate kinase B [Tupaia chinensis] 255 7e-82
XP_005890326.1 PREDICTED: nucleoside diphosphate kinase A [Bo... 252 7e-82
XP_014940444.1 PREDICTED: nucleoside diphosphate kinase A iso... 252 7e-82
EPY86739.1 nucleoside diphosphate kinase A isoform a [Camelus... 253 7e-82
XP_021498793.1 nucleoside diphosphate kinase B [Meriones ungu... 252 7e-82
XP_005075884.1 nucleoside diphosphate kinase B [Mesocricetus ... 252 7e-82
AAA39826.1 tumor metastatic process-associated protein NM23 [... 252 8e-82
XP_006774277.1 PREDICTED: nucleoside diphosphate kinase A iso... 252 8e-82
XP_006218472.1 PREDICTED: nucleoside diphosphate kinase A [Vi... 252 8e-82
XP_019586560.1 PREDICTED: nucleoside diphosphate kinase A [Rh... 252 8e-82
XP_012861238.1 PREDICTED: nucleoside diphosphate kinase B iso... 251 9e-82
P52174.3 RecName: Full=Nucleoside diphosphate kinase A 1; Sho... 251 9e-82
XP_015350950.1 PREDICTED: nucleoside diphosphate kinase A [Ma... 251 1e-81
XP_006972065.1 PREDICTED: nucleoside diphosphate kinase B [Pe... 251 1e-81
XP_004282598.1 PREDICTED: nucleoside diphosphate kinase A [Or... 251 1e-81
NP_612557.1 nucleoside diphosphate kinase A [Rattus norvegicus] 251 1e-81
AAA42017.1 RBL-NDP kinase 18kDa subunit (p18) [Rattus norvegi... 251 1e-81
XP_006177032.1 PREDICTED: nucleoside diphosphate kinase A iso... 251 1e-81
XP_008836625.1 PREDICTED: nucleoside diphosphate kinase A iso... 251 2e-81
NP_001191688.1 nucleoside diphosphate kinase A [Sus scrofa] 251 2e-81
XP_014689302.1 PREDICTED: nucleoside diphosphate kinase A 1 i... 251 2e-81
AAI26770.1 NME1 protein [Bos taurus] 251 2e-81
XP_024607554.1 nucleoside diphosphate kinase A 1 [Neophocaena... 251 2e-81
XP_019494411.1 PREDICTED: nucleoside diphosphate kinase A [Hi... 251 2e-81
XP_020769701.1 nucleoside diphosphate kinase A 1 [Odocoileus ... 251 2e-81
XP_007116609.1 nucleoside diphosphate kinase A 1 [Physeter ca... 251 2e-81
XP_003501422.1 PREDICTED: nucleoside diphosphate kinase B [Cr... 251 2e-81
EPQ08984.1 Nucleoside diphosphate kinase A 2 [Myotis brandtii] 254 2e-81
XP_004434790.1 PREDICTED: nucleoside diphosphate kinase A 1 i... 250 3e-81
XP_003414662.1 nucleoside diphosphate kinase A [Loxodonta afr... 250 3e-81
NP_001191671.1 nucleoside diphosphate kinase A [Equus caballus] 250 3e-81
OBS82920.1 hypothetical protein A6R68_23094 [Neotoma lepida] 250 3e-81
XP_007518135.1 PREDICTED: nucleoside diphosphate kinase B-lik... 250 3e-81
ALIGNMENTS
>XP_023320553.1 nucleoside diphosphate kinase A 2-like [Eurytemora affinis]
Length=152
Score = 266 bits (679), Expect = 3e-87, Method: Compositional matrix adjust.
Identities = 125/152 (82%), Positives = 137/152 (90%), Gaps = 0/152 (0%)
Query 42 MSNTERTFIMIKPDGVQRGLVGEIIKRFEQKGFKLVAMKFMQASVDHLKVHYEDLSSKPFFNGLVQYMASGPVVPMVWEGLDAVKTGRVMLGETKPQDSKPGTIRGDFAVQVGRNITHGSDSVKSAEKEIALWFKPEELTDWKSAMHTWV 191
MSNTERTFIMIKPDGV RG+VGEIIKRFEQKGFKLVAMKFMQASV HL+ HY DLS KPFF GLV+YMASGPVV MVWEGL+AVKTGRVMLGET P DSKPGTIRGD+A+ VGRNI HGSD+V+SA+KEIALWFKPEELT W+ A + W+
Sbjct 1 MSNTERTFIMIKPDGVHRGIVGEIIKRFEQKGFKLVAMKFMQASVAHLENHYADLSKKPFFAGLVKYMASGPVVAMVWEGLNAVKTGRVMLGETNPADSKPGTIRGDYAIHVGRNICHGSDAVESAQKEIALWFKPEELTSWEPAQNPWI 150
Query 192 YE 193
YE
Sbjct 151 YE 152
>ACO12519.1 Nucleoside diphosphate kinase A 1 [Lepeophtheirus salmonis]
ADD38368.1 Nucleoside diphosphate kinase A 1 [Lepeophtheirus salmonis]
Length=152
Score = 265 bits (676), Expect = 6e-87, Method: Compositional matrix adjust.
Identities = 122/152 (80%), Positives = 137/152 (90%), Gaps = 0/152 (0%)
Query 42 MSNTERTFIMIKPDGVQRGLVGEIIKRFEQKGFKLVAMKFMQASVDHLKVHYEDLSSKPFFNGLVQYMASGPVVPMVWEGLDAVKTGRVMLGETKPQDSKPGTIRGDFAVQVGRNITHGSDSVKSAEKEIALWFKPEELTDWKSAMHTWV 191
MSNTERTFIMIKPDGV RG+VG+I+KRFEQKGFKLVAMKFMQAS+DHL+ HY DLSSKPFF GLV+YMASGPV+ MVWEGL+AVKTGRVMLGET P+DS PGTIRGDF VQ+GRNI HGSD+V+SAEKEIALWF P+EL DW A +W+
Sbjct 1 MSNTERTFIMIKPDGVHRGIVGDIVKRFEQKGFKLVAMKFMQASMDHLRKHYADLSSKPFFEGLVKYMASGPVLAMVWEGLNAVKTGRVMLGETNPKDSAPGTIRGDFCVQIGRNICHGSDAVESAEKEIALWFTPDELVDWSPAAMSWI 150
Query 192 YE 193
YE
Sbjct 151 YE 152
>ALS04935.1 nucleoside diphosphate kinase A 1 [Pseudodiaptomus poplesia]
Length=152
Score = 263 bits (672), Expect = 3e-86, Method: Compositional matrix adjust.
Identities = 124/152 (82%), Positives = 136/152 (89%), Gaps = 0/152 (0%)
Query 42 MSNTERTFIMIKPDGVQRGLVGEIIKRFEQKGFKLVAMKFMQASVDHLKVHYEDLSSKPFFNGLVQYMASGPVVPMVWEGLDAVKTGRVMLGETKPQDSKPGTIRGDFAVQVGRNITHGSDSVKSAEKEIALWFKPEELTDWKSAMHTWV 191
MSNTERTFIMIKPDGV RG+VGEIIKRFEQKG+KLVAMKFMQASV+HL+ HY DL+ KPFF GLV+YMASGPVV MVWEGL+AVKTGRVMLGET P DSKPGTIRGDF VQVGRNI HGSD+V+SAEKEIALWFKPEEL +W + W+
Sbjct 1 MSNTERTFIMIKPDGVHRGIVGEIIKRFEQKGYKLVAMKFMQASVEHLEKHYADLAKKPFFPGLVKYMASGPVVAMVWEGLNAVKTGRVMLGETNPADSKPGTIRGDFYVQVGRNICHGSDAVESAEKEIALWFKPEELVNWTTVQAPWI 150
Query 192 YE 193
YE
Sbjct 151 YE 152
>ACO15650.1 Nucleoside diphosphate kinase B [Caligus clemensi]
Length=152
Score = 263 bits (672), Expect = 3e-86, Method: Compositional matrix adjust.
Identities = 120/152 (79%), Positives = 137/152 (90%), Gaps = 0/152 (0%)
Query 42 MSNTERTFIMIKPDGVQRGLVGEIIKRFEQKGFKLVAMKFMQASVDHLKVHYEDLSSKPFFNGLVQYMASGPVVPMVWEGLDAVKTGRVMLGETKPQDSKPGTIRGDFAVQVGRNITHGSDSVKSAEKEIALWFKPEELTDWKSAMHTWV 191
MSN+ERTFIMIKPDGV RGL+G+I+KRFEQKGFKLVAMKFMQAS++HL+ HY DLSSKPFF GLV+YMASGPV+ MVWEGL+AVKTGRVMLGET P+DS PGTIRGDF VQ+GRNI HGSD+V+SAEKEIALWF P+EL DW A +W+
Sbjct 1 MSNSERTFIMIKPDGVHRGLIGDIVKRFEQKGFKLVAMKFMQASIEHLRKHYADLSSKPFFEGLVKYMASGPVLTMVWEGLNAVKTGRVMLGETNPKDSAPGTIRGDFCVQIGRNICHGSDAVESAEKEIALWFTPDELVDWTPAAMSWI 150
Query 192 YE 193
YE
Sbjct 151 YE 152
>XP_013004961.1 nucleoside diphosphate kinase B [Cavia porcellus]
XP_013004962.1 nucleoside diphosphate kinase B [Cavia porcellus]
Length=152
Score = 261 bits (666), Expect = 2e-85, Method: Compositional matrix adjust.
Identities = 121/152 (80%), Positives = 133/152 (88%), Gaps = 0/152 (0%)
Query 42 MSNTERTFIMIKPDGVQRGLVGEIIKRFEQKGFKLVAMKFMQASVDHLKVHYEDLSSKPFFNGLVQYMASGPVVPMVWEGLDAVKTGRVMLGETKPQDSKPGTIRGDFAVQVGRNITHGSDSVKSAEKEIALWFKPEELTDWKSAMHTWV 191
M+N ERTFI IKPDGVQRGLVGEIIKRFEQKGF+LVAMKFM+AS +HLK HY DL +PFF+GLVQYM SGPVV MVWEGL+ VKTGRVMLGET P DSKPGTIRGDF +QVGRNI HGSDSV+SAEKEI LWFKPEEL D++S H W+
Sbjct 1 MANLERTFIAIKPDGVQRGLVGEIIKRFEQKGFRLVAMKFMRASEEHLKQHYSDLKERPFFSGLVQYMHSGPVVAMVWEGLNVVKTGRVMLGETNPADSKPGTIRGDFCIQVGRNIIHGSDSVQSAEKEIGLWFKPEELVDYRSCAHNWI 150
Query 192 YE 193
YE
Sbjct 151 YE 152
>ACO10535.1 Nucleoside diphosphate kinase B [Caligus rogercresseyi]
Length=152
Score = 261 bits (666), Expect = 3e-85, Method: Compositional matrix adjust.
Identities = 118/152 (78%), Positives = 136/152 (89%), Gaps = 0/152 (0%)
Query 42 MSNTERTFIMIKPDGVQRGLVGEIIKRFEQKGFKLVAMKFMQASVDHLKVHYEDLSSKPFFNGLVQYMASGPVVPMVWEGLDAVKTGRVMLGETKPQDSKPGTIRGDFAVQVGRNITHGSDSVKSAEKEIALWFKPEELTDWKSAMHTWV 191
MSN ERTFIMIKPDGVQRGL+G+I+KRFEQKGFKLVAMKF+Q+S++HL+ HY DLSSKPFF GLV+YMASGPV+ MVWEGL+ VKTGRVMLGET P+DS PGTIRGDF VQ+GRNI HGSD+V+SAEKEIALWF P+EL DW A +W+
Sbjct 1 MSNAERTFIMIKPDGVQRGLIGDIVKRFEQKGFKLVAMKFIQSSIEHLRKHYADLSSKPFFEGLVKYMASGPVLAMVWEGLNVVKTGRVMLGETNPKDSAPGTIRGDFCVQIGRNICHGSDAVESAEKEIALWFTPDELVDWSPAAMSWI 150
Query 192 YE 193
YE
Sbjct 151 YE 152
>XP_004859812.1 nucleoside diphosphate kinase B [Heterocephalus glaber]
Length=152
Score = 260 bits (664), Expect = 5e-85, Method: Compositional matrix adjust.
Identities = 122/152 (80%), Positives = 133/152 (88%), Gaps = 0/152 (0%)
Query 42 MSNTERTFIMIKPDGVQRGLVGEIIKRFEQKGFKLVAMKFMQASVDHLKVHYEDLSSKPFFNGLVQYMASGPVVPMVWEGLDAVKTGRVMLGETKPQDSKPGTIRGDFAVQVGRNITHGSDSVKSAEKEIALWFKPEELTDWKSAMHTWV 191
M+N ERTFI IKPDGVQRGLVG+IIKRFEQKGF+LVAMKFM+AS +HLK HY DL +PFF GLVQYM SGPVV MVWEGL+ VKTGRVMLGET P DSKPGTIRGDF +QVGRNI HGSDSVKSAEKEI+LWFKPEEL D+KS H W+
Sbjct 1 MANLERTFIAIKPDGVQRGLVGDIIKRFEQKGFRLVAMKFMRASEEHLKQHYADLKERPFFPGLVQYMHSGPVVAMVWEGLNVVKTGRVMLGETNPADSKPGTIRGDFCIQVGRNIIHGSDSVKSAEKEISLWFKPEELVDYKSCAHNWI 150
Query 192 YE 193
YE
Sbjct 151 YE 152
>ALS04818.1 nucleoside diphosphate kinase A 1 [Pseudodiaptomus poplesia]
Length=152
Score = 259 bits (663), Expect = 6e-85, Method: Compositional matrix adjust.
Identities = 123/152 (81%), Positives = 135/152 (89%), Gaps = 0/152 (0%)
Query 42 MSNTERTFIMIKPDGVQRGLVGEIIKRFEQKGFKLVAMKFMQASVDHLKVHYEDLSSKPFFNGLVQYMASGPVVPMVWEGLDAVKTGRVMLGETKPQDSKPGTIRGDFAVQVGRNITHGSDSVKSAEKEIALWFKPEELTDWKSAMHTWV 191
MSNTERTFIMIKPDGV RG+VGEIIKRFEQKG+KLVAMKFMQASV+ L+ HY DL+ KPFF GLV+YMASGPVV MVWEGL+AVKTGRVMLGET P DSKPGTIRGDF VQVGRNI HGSD+V+SAEKEIALWFKPEEL +W + W+
Sbjct 1 MSNTERTFIMIKPDGVHRGIVGEIIKRFEQKGYKLVAMKFMQASVERLEKHYADLAKKPFFPGLVKYMASGPVVAMVWEGLNAVKTGRVMLGETIPADSKPGTIRGDFCVQVGRNICHGSDAVESAEKEIALWFKPEELVNWTTVQAPWI 150
Query 192 YE 193
YE
Sbjct 151 YE 152
>XP_008836629.1 PREDICTED: nucleoside diphosphate kinase B [Nannospalax galili]
Length=152
Score = 259 bits (662), Expect = 9e-85, Method: Compositional matrix adjust.
Identities = 122/152 (80%), Positives = 134/152 (88%), Gaps = 0/152 (0%)
Query 42 MSNTERTFIMIKPDGVQRGLVGEIIKRFEQKGFKLVAMKFMQASVDHLKVHYEDLSSKPFFNGLVQYMASGPVVPMVWEGLDAVKTGRVMLGETKPQDSKPGTIRGDFAVQVGRNITHGSDSVKSAEKEIALWFKPEELTDWKSAMHTWV 191
M+N ERTFI IKPDGVQRGLVGEIIKRFEQKGF+LVAMKF++AS +HLK HY DL +PFF+GLV+YM SGPVV MVWEGL+ VKTGRVMLGET P DSKPGTIRGDF +QVGRNI HGSDSVKSAEKEI+LWFKPEEL D+KS H WV
Sbjct 1 MANLERTFIAIKPDGVQRGLVGEIIKRFEQKGFRLVAMKFLRASEEHLKQHYIDLKDRPFFSGLVKYMNSGPVVAMVWEGLNVVKTGRVMLGETNPADSKPGTIRGDFCIQVGRNIIHGSDSVKSAEKEISLWFKPEELIDYKSCAHDWV 150
Query 192 YE 193
YE
Sbjct 151 YE 152
>XP_005321669.1 nucleoside diphosphate kinase B [Ictidomys tridecemlineatus]
XP_021579789.1 nucleoside diphosphate kinase B [Ictidomys tridecemlineatus]
Length=152
Score = 259 bits (661), Expect = 1e-84, Method: Compositional matrix adjust.
Identities = 123/152 (81%), Positives = 133/152 (88%), Gaps = 0/152 (0%)
Query 42 MSNTERTFIMIKPDGVQRGLVGEIIKRFEQKGFKLVAMKFMQASVDHLKVHYEDLSSKPFFNGLVQYMASGPVVPMVWEGLDAVKTGRVMLGETKPQDSKPGTIRGDFAVQVGRNITHGSDSVKSAEKEIALWFKPEELTDWKSAMHTWV 191
M+N ERTFI IKPDGVQRGLVGEIIKRFEQKGF+LVAMKF++AS DHLK HY DL +PFF GLV+YM SGPVV MVWEGL+ VKTGRVMLGET P DSKPGTIRGDF +QVGRNI HGSDSVKSAEKEI+LWFKPEEL D+KS H WV
Sbjct 1 MANLERTFIAIKPDGVQRGLVGEIIKRFEQKGFRLVAMKFLRASEDHLKQHYIDLKDRPFFPGLVKYMNSGPVVAMVWEGLNVVKTGRVMLGETNPADSKPGTIRGDFCIQVGRNIIHGSDSVKSAEKEISLWFKPEELVDYKSCAHDWV 150
Query 192 YE 193
YE
Sbjct 151 YE 152
>XP_006832480.1 PREDICTED: nucleoside diphosphate kinase B isoform X1 [Chrysochloris
asiatica]
Length=152
Score = 258 bits (660), Expect = 2e-84, Method: Compositional matrix adjust.
Identities = 122/152 (80%), Positives = 134/152 (88%), Gaps = 0/152 (0%)
Query 42 MSNTERTFIMIKPDGVQRGLVGEIIKRFEQKGFKLVAMKFMQASVDHLKVHYEDLSSKPFFNGLVQYMASGPVVPMVWEGLDAVKTGRVMLGETKPQDSKPGTIRGDFAVQVGRNITHGSDSVKSAEKEIALWFKPEELTDWKSAMHTWV 191
M+NTERTFI IKPDGVQRGLVG+IIKRFEQKGF+LVAMKFM+AS +HLK HY DL +PFF GLV+YM SGPVV MVWEGL+ VKTGRVMLGET P DSKPGTIRGDF +QVGRNI HGSDSVKSAEKEI+LWFKPEEL D+KS H W+
Sbjct 1 MANTERTFIAIKPDGVQRGLVGDIIKRFEQKGFRLVAMKFMKASEEHLKQHYIDLKDRPFFPGLVKYMNSGPVVAMVWEGLNVVKTGRVMLGETNPADSKPGTIRGDFCIQVGRNIIHGSDSVKSAEKEISLWFKPEELVDYKSCSHDWI 150
Query 192 YE 193
YE
Sbjct 151 YE 152
>XP_004480508.1 nucleoside diphosphate kinase B [Dasypus novemcinctus]
Length=152
Score = 258 bits (660), Expect = 2e-84, Method: Compositional matrix adjust.
Identities = 122/152 (80%), Positives = 134/152 (88%), Gaps = 0/152 (0%)
Query 42 MSNTERTFIMIKPDGVQRGLVGEIIKRFEQKGFKLVAMKFMQASVDHLKVHYEDLSSKPFFNGLVQYMASGPVVPMVWEGLDAVKTGRVMLGETKPQDSKPGTIRGDFAVQVGRNITHGSDSVKSAEKEIALWFKPEELTDWKSAMHTWV 191
M+N+ERTFI IKPDGVQRGLVGEIIKRFEQKGF+LVAMKF++AS +HLK HY DL +PFF GLV+YM SGPVV MVWEGL+ VKTGRVMLGET P DSKPGTIRGDF +QVGRNI HGSDSVKSAEKEI+LWFKPEEL D+KS H WV
Sbjct 1 MANSERTFIAIKPDGVQRGLVGEIIKRFEQKGFRLVAMKFLRASEEHLKQHYIDLKDRPFFPGLVKYMNSGPVVAMVWEGLNVVKTGRVMLGETNPADSKPGTIRGDFCIQVGRNIIHGSDSVKSAEKEISLWFKPEELVDFKSCAHNWV 150
Query 192 YE 193
YE
Sbjct 151 YE 152
>XP_011815381.1 PREDICTED: nucleoside diphosphate kinase B isoform X2 [Colobus
angolensis palliatus]
XP_011815382.1 PREDICTED: nucleoside diphosphate kinase B isoform X2 [Colobus
angolensis palliatus]
Length=152
Score = 258 bits (659), Expect = 3e-84, Method: Compositional matrix adjust.
Identities = 122/152 (80%), Positives = 132/152 (87%), Gaps = 0/152 (0%)
Query 42 MSNTERTFIMIKPDGVQRGLVGEIIKRFEQKGFKLVAMKFMQASVDHLKVHYEDLSSKPFFNGLVQYMASGPVVPMVWEGLDAVKTGRVMLGETKPQDSKPGTIRGDFAVQVGRNITHGSDSVKSAEKEIALWFKPEELTDWKSAMHTWV 191
M+N ERTFI IKPDGVQRGLVGEIIKRFEQKGF+LV +KFMQAS +HLK HY DL +PFF GLV+YM SGPVV MVWEGL+ VKTGRVMLGET P DSKPGTIRGDF +QVGRNI HGSDSVKSAEKEI+LWFKPEEL D+KS H WV
Sbjct 1 MANCERTFIAIKPDGVQRGLVGEIIKRFEQKGFRLVGLKFMQASEEHLKQHYVDLKDRPFFPGLVKYMNSGPVVAMVWEGLNVVKTGRVMLGETNPADSKPGTIRGDFCIQVGRNIIHGSDSVKSAEKEISLWFKPEELVDYKSCAHDWV 150
Query 192 YE 193
YE
Sbjct 151 YE 152
>XP_012784110.1 PREDICTED: nucleoside diphosphate kinase B [Ochotona princeps]
Length=152
Score = 258 bits (658), Expect = 3e-84, Method: Compositional matrix adjust.
Identities = 122/152 (80%), Positives = 133/152 (88%), Gaps = 0/152 (0%)
Query 42 MSNTERTFIMIKPDGVQRGLVGEIIKRFEQKGFKLVAMKFMQASVDHLKVHYEDLSSKPFFNGLVQYMASGPVVPMVWEGLDAVKTGRVMLGETKPQDSKPGTIRGDFAVQVGRNITHGSDSVKSAEKEIALWFKPEELTDWKSAMHTWV 191
M+N ERTFI IKPDGVQRGLVGEIIKRFEQKGF+LVAMKF++AS +HLK HY DL +PFF GLV+YM SGPVV MVWEGL+ VKTGRVMLGET P DSKPGTIRGDF +QVGRNI HGSDSVKSAEKEI+LWFKPEEL D+KS H WV
Sbjct 1 MANNERTFIAIKPDGVQRGLVGEIIKRFEQKGFRLVAMKFLRASEEHLKQHYIDLKDRPFFPGLVKYMNSGPVVAMVWEGLNVVKTGRVMLGETNPADSKPGTIRGDFCIQVGRNIIHGSDSVKSAEKEISLWFKPEELVDYKSCAHDWV 150
Query 192 YE 193
YE
Sbjct 151 YE 152
>AAX36595.1 non-metastatic cells 2 [synthetic construct]
Length=152
Score = 258 bits (658), Expect = 4e-84, Method: Compositional matrix adjust.
Identities = 122/152 (80%), Positives = 133/152 (88%), Gaps = 0/152 (0%)
Query 42 MSNTERTFIMIKPDGVQRGLVGEIIKRFEQKGFKLVAMKFMQASVDHLKVHYEDLSSKPFFNGLVQYMASGPVVPMVWEGLDAVKTGRVMLGETKPQDSKPGTIRGDFAVQVGRNITHGSDSVKSAEKEIALWFKPEELTDWKSAMHTWV 191
M+N ERTFI IKPDGVQRGLVGEIIKRFEQKGF+LVAMKF++AS +HLK HY DL +PFF GLV+YM SGPVV MVWEGL+ VKTGRVMLGET P DSKPGTIRGDF +QVGRNI HGSDSVKSAEKEI+LWFKPEEL D+KS H WV
Sbjct 1 MANVERTFIAIKPDGVQRGLVGEIIKRFEQKGFRLVAMKFLRASEEHLKQHYIDLKDRPFFPGLVKYMNSGPVVAMVWEGLNVVKTGRVMLGETNPADSKPGTIRGDFCIQVGRNIIHGSDSVKSAEKEISLWFKPEELVDYKSCAHDWV 150
Query 192 YE 193
YE
Sbjct 151 YE 152
>NP_001191447.1 nucleoside diphosphate kinase B [Macaca mulatta]
XP_003912809.1 nucleoside diphosphate kinase B isoform X1 [Papio anubis]
XP_005583807.1 PREDICTED: nucleoside diphosphate kinase B [Macaca fascicularis]
XP_005583808.1 PREDICTED: nucleoside diphosphate kinase B [Macaca fascicularis]
XP_008009630.1 PREDICTED: nucleoside diphosphate kinase B isoform X1 [Chlorocebus
sabaeus]
XP_009188549.1 nucleoside diphosphate kinase B isoform X1 [Papio anubis]
XP_011815376.1 PREDICTED: nucleoside diphosphate kinase B isoform X1 [Colobus
angolensis palliatus]
XP_011815377.1 PREDICTED: nucleoside diphosphate kinase B isoform X1 [Colobus
angolensis palliatus]
XP_011815378.1 PREDICTED: nucleoside diphosphate kinase B isoform X1 [Colobus
angolensis palliatus]
XP_011815379.1 PREDICTED: nucleoside diphosphate kinase B isoform X1 [Colobus
angolensis palliatus]
XP_011815380.1 PREDICTED: nucleoside diphosphate kinase B isoform X1 [Colobus
angolensis palliatus]
XP_011723936.1 nucleoside diphosphate kinase B [Macaca nemestrina]
XP_011723937.1 nucleoside diphosphate kinase B [Macaca nemestrina]
XP_014974717.1 PREDICTED: nucleoside diphosphate kinase B isoform X1 [Macaca
mulatta]
XP_023060283.1 nucleoside diphosphate kinase B [Piliocolobus tephrosceles]
XP_023060284.1 nucleoside diphosphate kinase B [Piliocolobus tephrosceles]
XP_025216801.1 nucleoside diphosphate kinase B isoform X2 [Theropithecus gelada]
XP_025216802.1 nucleoside diphosphate kinase B isoform X2 [Theropithecus gelada]
XP_025216803.1 nucleoside diphosphate kinase B isoform X2 [Theropithecus gelada]
XP_025216804.1 nucleoside diphosphate kinase B isoform X2 [Theropithecus gelada]
XP_025216805.1 nucleoside diphosphate kinase B isoform X2 [Theropithecus gelada]
Length=152
Score = 258 bits (658), Expect = 4e-84, Method: Compositional matrix adjust.
Identities = 122/152 (80%), Positives = 133/152 (88%), Gaps = 0/152 (0%)
Query 42 MSNTERTFIMIKPDGVQRGLVGEIIKRFEQKGFKLVAMKFMQASVDHLKVHYEDLSSKPFFNGLVQYMASGPVVPMVWEGLDAVKTGRVMLGETKPQDSKPGTIRGDFAVQVGRNITHGSDSVKSAEKEIALWFKPEELTDWKSAMHTWV 191
M+N ERTFI IKPDGVQRGLVGEIIKRFEQKGF+LVAMKF++AS +HLK HY DL +PFF GLV+YM SGPVV MVWEGL+ VKTGRVMLGET P DSKPGTIRGDF +QVGRNI HGSDSVKSAEKEI+LWFKPEEL D+KS H WV
Sbjct 1 MANLERTFIAIKPDGVQRGLVGEIIKRFEQKGFRLVAMKFLRASEEHLKQHYVDLKDRPFFPGLVKYMNSGPVVAMVWEGLNVVKTGRVMLGETNPADSKPGTIRGDFCIQVGRNIIHGSDSVKSAEKEISLWFKPEELVDYKSCAHDWV 150
Query 192 YE 193
YE
Sbjct 151 YE 152
>NP_002503.1 nucleoside diphosphate kinase B isoform a [Homo sapiens]
NP_001018147.1 nucleoside diphosphate kinase B isoform a [Homo sapiens]
NP_001018148.1 nucleoside diphosphate kinase B isoform a [Homo sapiens]
NP_001018149.1 nucleoside diphosphate kinase B isoform a [Homo sapiens]
XP_008968873.1 nucleoside diphosphate kinase B isoform X1 [Pan paniscus]
XP_012319003.1 nucleoside diphosphate kinase B [Aotus nancymaae]
XP_012319004.1 nucleoside diphosphate kinase B [Aotus nancymaae]
XP_017395684.1 PREDICTED: nucleoside diphosphate kinase B isoform X1 [Cebus
capucinus imitator]
XP_018876115.1 PREDICTED: nucleoside diphosphate kinase B [Gorilla gorilla gorilla]
XP_020031537.1 nucleoside diphosphate kinase B [Castor canadensis]
P22392.1 RecName: Full=Nucleoside diphosphate kinase B; Short=NDK B; Short=NDP
kinase B; AltName: Full=C-myc purine-binding transcription
factor PUF; AltName: Full=Histidine protein kinase NDKB;
AltName: Full=nm23-H2
1NSK_R Chain R, The Crystal Structure Of A Human Nucleoside Diphosphate
Kinase, Nm23-H2
1NSK_L Chain L, The Crystal Structure Of A Human Nucleoside Diphosphate
Kinase, Nm23-H2
1NSK_T Chain T, The Crystal Structure Of A Human Nucleoside Diphosphate
Kinase, Nm23-H2
1NSK_U Chain U, The Crystal Structure Of A Human Nucleoside Diphosphate
Kinase, Nm23-H2
1NSK_N Chain N, The Crystal Structure Of A Human Nucleoside Diphosphate
Kinase, Nm23-H2
1NSK_O Chain O, The Crystal Structure Of A Human Nucleoside Diphosphate
Kinase, Nm23-H2
AAA36369.1 nm23-H2S product (putative NDP kinase); putative [Homo sapiens]
AAA60228.1 c-myc transcription factor [Homo sapiens]
CAB37870.1 NM23-H2 protein [Homo sapiens]
AAH02476.1 Non-metastatic cells 2, protein (NM23B) expressed in [Homo sapiens]
AAP35694.1 non-metastatic cells 2, protein (NM23B) expressed in [Homo sapiens]
CAG46519.1 NME2 [Homo sapiens]
AAX32195.1 non-metastatic cells 2 protein [synthetic construct]
AAX36594.1 non-metastatic cells 2 [synthetic construct]
AAH95458.1 NME2 protein [Homo sapiens]
EAW94564.1 hCG2001850, isoform CRA_b [Homo sapiens]
EAW94567.1 hCG2001850, isoform CRA_b [Homo sapiens]
BAG36237.1 unnamed protein product [Homo sapiens]
ACJ13693.1 epididymis secretory sperm binding protein Li 155an [Homo sapiens]
Length=152
Score = 257 bits (657), Expect = 5e-84, Method: Compositional matrix adjust.
Identities = 122/152 (80%), Positives = 133/152 (88%), Gaps = 0/152 (0%)
Query 42 MSNTERTFIMIKPDGVQRGLVGEIIKRFEQKGFKLVAMKFMQASVDHLKVHYEDLSSKPFFNGLVQYMASGPVVPMVWEGLDAVKTGRVMLGETKPQDSKPGTIRGDFAVQVGRNITHGSDSVKSAEKEIALWFKPEELTDWKSAMHTWV 191
M+N ERTFI IKPDGVQRGLVGEIIKRFEQKGF+LVAMKF++AS +HLK HY DL +PFF GLV+YM SGPVV MVWEGL+ VKTGRVMLGET P DSKPGTIRGDF +QVGRNI HGSDSVKSAEKEI+LWFKPEEL D+KS H WV
Sbjct 1 MANLERTFIAIKPDGVQRGLVGEIIKRFEQKGFRLVAMKFLRASEEHLKQHYIDLKDRPFFPGLVKYMNSGPVVAMVWEGLNVVKTGRVMLGETNPADSKPGTIRGDFCIQVGRNIIHGSDSVKSAEKEISLWFKPEELVDYKSCAHDWV 150
Query 192 YE 193
YE
Sbjct 151 YE 152
>AAP36444.1 Homo sapiens non-metastatic cells 2, protein (NM23B) expressed
in, partial [synthetic construct]
AAQ02492.1 non-metastatic cells nucleoside-diphosphate kinase 2, partial
[synthetic construct]
AAX43819.1 non-metastatic cells 2, partial [synthetic construct]
AAX43820.1 non-metastatic cells 2, partial [synthetic construct]
Length=153
Score = 257 bits (657), Expect = 5e-84, Method: Compositional matrix adjust.
Identities = 122/152 (80%), Positives = 133/152 (88%), Gaps = 0/152 (0%)
Query 42 MSNTERTFIMIKPDGVQRGLVGEIIKRFEQKGFKLVAMKFMQASVDHLKVHYEDLSSKPFFNGLVQYMASGPVVPMVWEGLDAVKTGRVMLGETKPQDSKPGTIRGDFAVQVGRNITHGSDSVKSAEKEIALWFKPEELTDWKSAMHTWV 191
M+N ERTFI IKPDGVQRGLVGEIIKRFEQKGF+LVAMKF++AS +HLK HY DL +PFF GLV+YM SGPVV MVWEGL+ VKTGRVMLGET P DSKPGTIRGDF +QVGRNI HGSDSVKSAEKEI+LWFKPEEL D+KS H WV
Sbjct 1 MANLERTFIAIKPDGVQRGLVGEIIKRFEQKGFRLVAMKFLRASEEHLKQHYIDLKDRPFFPGLVKYMNSGPVVAMVWEGLNVVKTGRVMLGETNPADSKPGTIRGDFCIQVGRNIIHGSDSVKSAEKEISLWFKPEELVDYKSCAHDWV 150
Query 192 YE 193
YE
Sbjct 151 YE 152
>XP_010384509.1 PREDICTED: nucleoside diphosphate kinase B [Rhinopithecus roxellana]
XP_010384510.1 PREDICTED: nucleoside diphosphate kinase B [Rhinopithecus roxellana]
XP_010385184.1 PREDICTED: nucleoside diphosphate kinase B [Rhinopithecus roxellana]
XP_017731058.1 PREDICTED: nucleoside diphosphate kinase B isoform X2 [Rhinopithecus
bieti]
XP_017709441.1 PREDICTED: nucleoside diphosphate kinase B [Rhinopithecus bieti]
XP_017709442.1 PREDICTED: nucleoside diphosphate kinase B [Rhinopithecus bieti]
Length=152
Score = 257 bits (657), Expect = 6e-84, Method: Compositional matrix adjust.
Identities = 121/152 (80%), Positives = 133/152 (88%), Gaps = 0/152 (0%)
Query 42 MSNTERTFIMIKPDGVQRGLVGEIIKRFEQKGFKLVAMKFMQASVDHLKVHYEDLSSKPFFNGLVQYMASGPVVPMVWEGLDAVKTGRVMLGETKPQDSKPGTIRGDFAVQVGRNITHGSDSVKSAEKEIALWFKPEELTDWKSAMHTWV 191
M+N ERTFI IKPDGVQRGLVGEIIKRFEQKGF+LVAMKF++AS +HLK HY DL +PFF GLV+YM SGPVV MVWEGL+ VKTGRVMLGET P DSKPGTIRGDF +QVGRNI HGSDSVKSAEKEI+LWFKPEEL D+KS H W+
Sbjct 1 MANLERTFIAIKPDGVQRGLVGEIIKRFEQKGFRLVAMKFLRASEEHLKQHYVDLKDRPFFPGLVKYMNSGPVVAMVWEGLNVVKTGRVMLGETNPADSKPGTIRGDFCIQVGRNIIHGSDSVKSAEKEISLWFKPEELVDYKSCAHDWI 150
Query 192 YE 193
YE
Sbjct 151 YE 152
>XP_012403547.1 nucleoside diphosphate kinase B [Sarcophilus harrisii]
Length=152
Score = 257 bits (656), Expect = 6e-84, Method: Compositional matrix adjust.
Identities = 121/152 (80%), Positives = 133/152 (88%), Gaps = 0/152 (0%)
Query 42 MSNTERTFIMIKPDGVQRGLVGEIIKRFEQKGFKLVAMKFMQASVDHLKVHYEDLSSKPFFNGLVQYMASGPVVPMVWEGLDAVKTGRVMLGETKPQDSKPGTIRGDFAVQVGRNITHGSDSVKSAEKEIALWFKPEELTDWKSAMHTWV 191
M+NTERTFI IKPDGVQRGLVG+IIKRFEQKGF+LV MKF++AS +HLK HY DL +PFF GLV+YM SGPVV MVWEGL+ VKTGRVMLGET P DSKPGTIRGDF +QVGRNI HGSDSVKSAEKEI+LWFKPEEL D+KS H WV
Sbjct 1 MANTERTFIAIKPDGVQRGLVGDIIKRFEQKGFRLVGMKFLRASEEHLKQHYADLKDRPFFPGLVKYMNSGPVVAMVWEGLNVVKTGRVMLGETNPADSKPGTIRGDFCIQVGRNIIHGSDSVKSAEKEISLWFKPEELVDYKSCAHDWV 150
Query 192 YE 193
YE
Sbjct 151 YE 152
>NP_001127154.1 nucleoside diphosphate kinase B [Pongo abelii]
XP_024090036.1 nucleoside diphosphate kinase B isoform X1 [Pongo abelii]
XP_024090037.1 nucleoside diphosphate kinase B isoform X1 [Pongo abelii]
XP_024090038.1 nucleoside diphosphate kinase B isoform X1 [Pongo abelii]
XP_024090039.1 nucleoside diphosphate kinase B isoform X1 [Pongo abelii]
Q5RFH3.1 RecName: Full=Nucleoside diphosphate kinase B; Short=NDK B; Short=NDP
kinase B; AltName: Full=Histidine protein kinase NDKB
CAH89484.1 hypothetical protein [Pongo abelii]
Length=152
Score = 257 bits (656), Expect = 6e-84, Method: Compositional matrix adjust.
Identities = 121/152 (80%), Positives = 133/152 (88%), Gaps = 0/152 (0%)
Query 42 MSNTERTFIMIKPDGVQRGLVGEIIKRFEQKGFKLVAMKFMQASVDHLKVHYEDLSSKPFFNGLVQYMASGPVVPMVWEGLDAVKTGRVMLGETKPQDSKPGTIRGDFAVQVGRNITHGSDSVKSAEKEIALWFKPEELTDWKSAMHTWV 191
M+N ERTFI IKPDGVQRGLVGEIIKRFEQKGF+LVAMKF++AS +HLK HY DL +PFF GLV+YM SGPVV MVWEGL+ VKTGR+MLGET P DSKPGTIRGDF +QVGRNI HGSDSVKSAEKEI+LWFKPEEL D+KS H WV
Sbjct 1 MANLERTFIAIKPDGVQRGLVGEIIKRFEQKGFRLVAMKFLRASEEHLKQHYTDLKDRPFFPGLVKYMNSGPVVAMVWEGLNVVKTGRLMLGETNPADSKPGTIRGDFCIQVGRNIIHGSDSVKSAEKEISLWFKPEELVDYKSCAHDWV 150
Query 192 YE 193
YE
Sbjct 151 YE 152
>XP_011910220.1 PREDICTED: nucleoside diphosphate kinase B [Cercocebus atys]
XP_011910221.1 PREDICTED: nucleoside diphosphate kinase B [Cercocebus atys]
Length=152
Score = 257 bits (656), Expect = 7e-84, Method: Compositional matrix adjust.
Identities = 121/152 (80%), Positives = 133/152 (88%), Gaps = 0/152 (0%)
Query 42 MSNTERTFIMIKPDGVQRGLVGEIIKRFEQKGFKLVAMKFMQASVDHLKVHYEDLSSKPFFNGLVQYMASGPVVPMVWEGLDAVKTGRVMLGETKPQDSKPGTIRGDFAVQVGRNITHGSDSVKSAEKEIALWFKPEELTDWKSAMHTWV 191
M+N ERTFI IKPDGVQRGLVGEIIKRFEQKGF+LVAMKF++AS +HLK HY DL +PFF GLV+YM SGPVV MVWEGL+ VKTGRVMLGET P DSKPGTIRGDF +QVGRN+ HGSDSVKSAEKEI+LWFKPEEL D+KS H WV
Sbjct 1 MANLERTFIAIKPDGVQRGLVGEIIKRFEQKGFRLVAMKFLRASEEHLKQHYVDLKDRPFFPGLVKYMNSGPVVAMVWEGLNVVKTGRVMLGETNPADSKPGTIRGDFCIQVGRNVIHGSDSVKSAEKEISLWFKPEELVDYKSCAHDWV 150
Query 192 YE 193
YE
Sbjct 151 YE 152
>XP_016788059.1 nucleoside diphosphate kinase B isoform X1 [Pan troglodytes]
XP_016788060.1 nucleoside diphosphate kinase B isoform X1 [Pan troglodytes]
Length=152
Score = 257 bits (656), Expect = 9e-84, Method: Compositional matrix adjust.
Identities = 121/152 (80%), Positives = 133/152 (88%), Gaps = 0/152 (0%)
Query 42 MSNTERTFIMIKPDGVQRGLVGEIIKRFEQKGFKLVAMKFMQASVDHLKVHYEDLSSKPFFNGLVQYMASGPVVPMVWEGLDAVKTGRVMLGETKPQDSKPGTIRGDFAVQVGRNITHGSDSVKSAEKEIALWFKPEELTDWKSAMHTWV 191
M+N ERTFI IKPDGVQRGLVGEIIKRFEQKGF+LVAMKF++AS +HLK HY DL +PFF GLV+YM SGPVV MVWEGL+ VKTGRVMLGET P DSKPGTIRGDF +QVGRN+ HGSDSVKSAEKEI+LWFKPEEL D+KS H WV
Sbjct 1 MANLERTFIAIKPDGVQRGLVGEIIKRFEQKGFRLVAMKFLRASEEHLKQHYIDLKDRPFFPGLVKYMNSGPVVAMVWEGLNVVKTGRVMLGETNPADSKPGTIRGDFCIQVGRNVIHGSDSVKSAEKEISLWFKPEELVDYKSCAHDWV 150
Query 192 YE 193
YE
Sbjct 151 YE 152
>ELW63014.1 Nucleoside diphosphate kinase B [Tupaia chinensis]
Length=194
Score = 258 bits (660), Expect = 9e-84, Method: Compositional matrix adjust.
Identities = 121/155 (78%), Positives = 133/155 (86%), Gaps = 0/155 (0%)
Query 39 SPKMSNTERTFIMIKPDGVQRGLVGEIIKRFEQKGFKLVAMKFMQASVDHLKVHYEDLSSKPFFNGLVQYMASGPVVPMVWEGLDAVKTGRVMLGETKPQDSKPGTIRGDFAVQVGRNITHGSDSVKSAEKEIALWFKPEELTDWKSAMH 188
S +SN ERTFI IKPDGVQRGLVGEIIKRFEQKGF+LVAMKF++AS +HLK HY DL +PFF GLV+YM SGPVV MVWEGL+ VKT RVMLGET P DSKPGTIRGDF++QVGRNI HGSDSV SAEKEI+LWFKPEEL D+KS H
Sbjct 40 SATISNLERTFIAIKPDGVQRGLVGEIIKRFEQKGFRLVAMKFLRASEEHLKQHYNDLKDRPFFPGLVKYMNSGPVVAMVWEGLNVVKTSRVMLGETNPADSKPGTIRGDFSIQVGRNIVHGSDSVNSAEKEISLWFKPEELVDYKSCAH 189
Query 189 TWVYE 193
WVYE
Sbjct 190 DWVYE 194
>XP_020828354.1 nucleoside diphosphate kinase B [Phascolarctos cinereus]
XP_020828355.1 nucleoside diphosphate kinase B [Phascolarctos cinereus]
Length=152
Score = 256 bits (655), Expect = 1e-83, Method: Compositional matrix adjust.
Identities = 121/152 (80%), Positives = 133/152 (88%), Gaps = 0/152 (0%)
Query 42 MSNTERTFIMIKPDGVQRGLVGEIIKRFEQKGFKLVAMKFMQASVDHLKVHYEDLSSKPFFNGLVQYMASGPVVPMVWEGLDAVKTGRVMLGETKPQDSKPGTIRGDFAVQVGRNITHGSDSVKSAEKEIALWFKPEELTDWKSAMHTWV 191
M+NTERTFI IKPDGVQRGLVG+IIKRFEQKGF+LV MKF++AS +HLK HY DL +PFF GLV+YM SGPVV MVWEGL+ VKTGRVMLGET P DSKPGTIRGDF +QVGRNI HGSDSVKSAEKEI+LWFKPEEL D+KS H WV
Sbjct 1 MANTERTFIAIKPDGVQRGLVGDIIKRFEQKGFRLVGMKFLRASEEHLKQHYVDLKDRPFFPGLVKYMNSGPVVAMVWEGLNVVKTGRVMLGETNPADSKPGTIRGDFCIQVGRNIIHGSDSVKSAEKEISLWFKPEELIDYKSCAHDWV 150
Query 192 YE 193
YE
Sbjct 151 YE 152
>XP_003272316.1 PREDICTED: nucleoside diphosphate kinase B isoform X1 [Nomascus
leucogenys]
XP_004090362.1 PREDICTED: nucleoside diphosphate kinase B isoform X1 [Nomascus
leucogenys]
XP_004090363.1 PREDICTED: nucleoside diphosphate kinase B isoform X1 [Nomascus
leucogenys]
XP_004090364.1 PREDICTED: nucleoside diphosphate kinase B isoform X1 [Nomascus
leucogenys]
XP_004090365.1 PREDICTED: nucleoside diphosphate kinase B isoform X1 [Nomascus
leucogenys]
Length=152
Score = 256 bits (655), Expect = 1e-83, Method: Compositional matrix adjust.
Identities = 121/152 (80%), Positives = 133/152 (88%), Gaps = 0/152 (0%)
Query 42 MSNTERTFIMIKPDGVQRGLVGEIIKRFEQKGFKLVAMKFMQASVDHLKVHYEDLSSKPFFNGLVQYMASGPVVPMVWEGLDAVKTGRVMLGETKPQDSKPGTIRGDFAVQVGRNITHGSDSVKSAEKEIALWFKPEELTDWKSAMHTWV 191
M+N ERTFI IKPDGVQRGLVGEIIKRFEQKGF+LVAMKF++AS +HLK HY DL +PFF GLV+YM SGPVV MVWEGL+ VKTGRVMLGET P DSKPGTIRGDF +QVGRNI HGSDSVKSAE+EI+LWFKPEEL D+KS H WV
Sbjct 1 MANLERTFIAIKPDGVQRGLVGEIIKRFEQKGFRLVAMKFLRASEEHLKQHYVDLKDRPFFPGLVKYMNSGPVVAMVWEGLNVVKTGRVMLGETNPADSKPGTIRGDFCIQVGRNIIHGSDSVKSAEREISLWFKPEELVDYKSCAHDWV 150
Query 192 YE 193
YE
Sbjct 151 YE 152
>XP_010340228.1 PREDICTED: nucleoside diphosphate kinase B [Saimiri boliviensis
boliviensis]
XP_010340229.1 PREDICTED: nucleoside diphosphate kinase B [Saimiri boliviensis
boliviensis]
Length=152
Score = 256 bits (655), Expect = 1e-83, Method: Compositional matrix adjust.
Identities = 122/152 (80%), Positives = 132/152 (87%), Gaps = 0/152 (0%)
Query 42 MSNTERTFIMIKPDGVQRGLVGEIIKRFEQKGFKLVAMKFMQASVDHLKVHYEDLSSKPFFNGLVQYMASGPVVPMVWEGLDAVKTGRVMLGETKPQDSKPGTIRGDFAVQVGRNITHGSDSVKSAEKEIALWFKPEELTDWKSAMHTWV 191
M+N ERTFI IKPDGVQRGLVGEIIKRFEQKGF+LVAMKF++AS +HLK HY DL +PFF GLV+YM SGPVV MVWEGL+ VKTGRVMLGET P DSKPGTIRGDF +QVGRNI HGSDSVKSAEKEI LWFKPEEL D+KS H WV
Sbjct 1 MANLERTFIAIKPDGVQRGLVGEIIKRFEQKGFRLVAMKFLRASEEHLKQHYIDLKDRPFFPGLVKYMNSGPVVAMVWEGLNVVKTGRVMLGETNPADSKPGTIRGDFCIQVGRNIIHGSDSVKSAEKEINLWFKPEELVDYKSCAHDWV 150
Query 192 YE 193
YE
Sbjct 151 YE 152
>EHB16507.1 Nucleoside diphosphate kinase B, partial [Heterocephalus glaber]
Length=268
Score = 260 bits (665), Expect = 2e-83, Method: Compositional matrix adjust.
Identities = 122/152 (80%), Positives = 133/152 (88%), Gaps = 0/152 (0%)
Query 42 MSNTERTFIMIKPDGVQRGLVGEIIKRFEQKGFKLVAMKFMQASVDHLKVHYEDLSSKPFFNGLVQYMASGPVVPMVWEGLDAVKTGRVMLGETKPQDSKPGTIRGDFAVQVGRNITHGSDSVKSAEKEIALWFKPEELTDWKSAMHTWV 191
M+N ERTFI IKPDGVQRGLVG+IIKRFEQKGF+LVAMKFM+AS +HLK HY DL +PFF GLVQYM SGPVV MVWEGL+ VKTGRVMLGET P DSKPGTIRGDF +QVGRNI HGSDSVKSAEKEI+LWFKPEEL D+KS H W+
Sbjct 117 MANLERTFIAIKPDGVQRGLVGDIIKRFEQKGFRLVAMKFMRASEEHLKQHYADLKERPFFPGLVQYMHSGPVVAMVWEGLNVVKTGRVMLGETNPADSKPGTIRGDFCIQVGRNIIHGSDSVKSAEKEISLWFKPEELVDYKSCAHNWI 266
Query 192 YE 193
YE
Sbjct 267 YE 268
Score = 189 bits (481), Expect = 8e-56, Method: Compositional matrix adjust.
Identities = 90/118 (76%), Positives = 101/118 (86%), Gaps = 0/118 (0%)
Query 42 MSNTERTFIMIKPDGVQRGLVGEIIKRFEQKGFKLVAMKFMQASVDHLKVHYEDLSSKPFFNGLVQYMASGPVVPMVWEGLDAVKTGRVMLGETKPQDSKPGTIRGDFAVQVGRNITH 159
M+N+ERTFI IKPDGVQRGLVG+IIKRFEQKGF+LVA+K MQAS D LK HY DL +PFF GLVQYM SGP+V MVWEGL+ VKTGRVMLGET P DSKPGTIRGDF +QVGR + +
Sbjct 2 MANSERTFIAIKPDGVQRGLVGDIIKRFEQKGFRLVALKLMQASEDLLKEHYVDLKERPFFPGLVQYMHSGPMVAMVWEGLNVVKTGRVMLGETNPADSKPGTIRGDFCIQVGRTMAN 119
>NP_001191806.1 nucleoside diphosphate kinase B [Callithrix jacchus]
Length=152
Score = 256 bits (653), Expect = 2e-83, Method: Compositional matrix adjust.
Identities = 121/152 (80%), Positives = 133/152 (88%), Gaps = 0/152 (0%)
Query 42 MSNTERTFIMIKPDGVQRGLVGEIIKRFEQKGFKLVAMKFMQASVDHLKVHYEDLSSKPFFNGLVQYMASGPVVPMVWEGLDAVKTGRVMLGETKPQDSKPGTIRGDFAVQVGRNITHGSDSVKSAEKEIALWFKPEELTDWKSAMHTWV 191
M+N ERTFI IKPDGVQRGLVGEIIKRFEQKGF+LVAMKF++AS +HLK HY DL +PFF GLV+YM SGPVV MVWEGL+ VKTGRVMLGET P DSKPGTIRGDF +QVGRNI HGSDSVKSA+KEI+LWFKPEEL D+KS H WV
Sbjct 1 MANLERTFIAIKPDGVQRGLVGEIIKRFEQKGFRLVAMKFLRASEEHLKQHYIDLKDRPFFPGLVKYMNSGPVVAMVWEGLNVVKTGRVMLGETNPADSKPGTIRGDFCIQVGRNIIHGSDSVKSADKEISLWFKPEELVDYKSCAHDWV 150
Query 192 YE 193
YE
Sbjct 151 YE 152
>XP_010592619.1 nucleoside diphosphate kinase B [Loxodonta africana]
Length=152
Score = 256 bits (653), Expect = 2e-83, Method: Compositional matrix adjust.
Identities = 121/152 (80%), Positives = 133/152 (88%), Gaps = 0/152 (0%)
Query 42 MSNTERTFIMIKPDGVQRGLVGEIIKRFEQKGFKLVAMKFMQASVDHLKVHYEDLSSKPFFNGLVQYMASGPVVPMVWEGLDAVKTGRVMLGETKPQDSKPGTIRGDFAVQVGRNITHGSDSVKSAEKEIALWFKPEELTDWKSAMHTWV 191
M+N+ERTFI IKPDGVQRGLVG+IIKRFEQKGF+LVAMKF+QAS +HLK HY DL +PFF GLV+YM SGPVV MVWEGL+ VKTGRVMLGET P DSKPGTIRGDF +QVGRNI HGSDSVKSAEKEI LWFKP+EL D+KS H WV
Sbjct 1 MANSERTFIAIKPDGVQRGLVGDIIKRFEQKGFRLVAMKFVQASEEHLKQHYIDLKDRPFFPGLVKYMNSGPVVAMVWEGLNVVKTGRVMLGETNPADSKPGTIRGDFCIQVGRNIVHGSDSVKSAEKEINLWFKPDELIDYKSCAHDWV 150
Query 192 YE 193
YE
Sbjct 151 YE 152
>XP_024428909.1 nucleoside diphosphate kinase A 2 [Desmodus rotundus]
Length=152
Score = 256 bits (653), Expect = 2e-83, Method: Compositional matrix adjust.
Identities = 121/152 (80%), Positives = 131/152 (86%), Gaps = 0/152 (0%)
Query 42 MSNTERTFIMIKPDGVQRGLVGEIIKRFEQKGFKLVAMKFMQASVDHLKVHYEDLSSKPFFNGLVQYMASGPVVPMVWEGLDAVKTGRVMLGETKPQDSKPGTIRGDFAVQVGRNITHGSDSVKSAEKEIALWFKPEELTDWKSAMHTWV 191
M+N+ERTFI IKPDGVQR LVGEIIKRFEQKGF+LVAMKFMQAS D LK HY DL +PFF GLV+YM SGPVV MVWEGL+ VKTGRVMLGET P DSKPGTIRGDF +QVGRNI HGSDSVKSAEKEIALWF+PEEL D+KS W+
Sbjct 1 MANSERTFIAIKPDGVQRQLVGEIIKRFEQKGFRLVAMKFMQASEDLLKEHYIDLKDRPFFTGLVKYMHSGPVVAMVWEGLNVVKTGRVMLGETNPADSKPGTIRGDFCIQVGRNIIHGSDSVKSAEKEIALWFRPEELVDYKSCAQNWI 150
Query 192 YE 193
YE
Sbjct 151 YE 152
>XP_012516962.1 PREDICTED: nucleoside diphosphate kinase B [Propithecus coquereli]
Length=152
Score = 255 bits (652), Expect = 3e-83, Method: Compositional matrix adjust.
Identities = 121/152 (80%), Positives = 133/152 (88%), Gaps = 0/152 (0%)
Query 42 MSNTERTFIMIKPDGVQRGLVGEIIKRFEQKGFKLVAMKFMQASVDHLKVHYEDLSSKPFFNGLVQYMASGPVVPMVWEGLDAVKTGRVMLGETKPQDSKPGTIRGDFAVQVGRNITHGSDSVKSAEKEIALWFKPEELTDWKSAMHTWV 191
M+N ERTFI IKPDGVQRGLVGEIIKRFEQKGF+LVAMKF++AS +HLK HY DL +PFF GLV+YM SGPVV MVWEGL+ VKTGRVMLGET P DSKPGTIRGDF +QVGRNI HGSDSVKSAEKEI+LWFKPEEL D+KS + WV
Sbjct 1 MANLERTFIAIKPDGVQRGLVGEIIKRFEQKGFRLVAMKFLRASEEHLKQHYIDLKDRPFFPGLVKYMNSGPVVAMVWEGLNVVKTGRVMLGETNPADSKPGTIRGDFCIQVGRNIIHGSDSVKSAEKEISLWFKPEELVDYKSCAYDWV 150
Query 192 YE 193
YE
Sbjct 151 YE 152
>1NUE_A Chain A, X-ray Structure Of Nm23 Human Nucleoside Diphosphate
Kinase B Complexed With Gdp At 2 Angstroms Resolution
1NUE_B Chain B, X-ray Structure Of Nm23 Human Nucleoside Diphosphate
Kinase B Complexed With Gdp At 2 Angstroms Resolution
1NUE_C Chain C, X-ray Structure Of Nm23 Human Nucleoside Diphosphate
Kinase B Complexed With Gdp At 2 Angstroms Resolution
1NUE_D Chain D, X-ray Structure Of Nm23 Human Nucleoside Diphosphate
Kinase B Complexed With Gdp At 2 Angstroms Resolution
1NUE_E Chain E, X-ray Structure Of Nm23 Human Nucleoside Diphosphate
Kinase B Complexed With Gdp At 2 Angstroms Resolution
1NUE_F Chain F, X-ray Structure Of Nm23 Human Nucleoside Diphosphate
Kinase B Complexed With Gdp At 2 Angstroms Resolution
3BBB_A Chain A, Crystal Structure Of The Nm23-H2 Transcription Factor
Complex With Dinucleotide D(Ag)
3BBB_B Chain B, Crystal Structure Of The Nm23-H2 Transcription Factor
Complex With Dinucleotide D(Ag)
3BBB_C Chain C, Crystal Structure Of The Nm23-H2 Transcription Factor
Complex With Dinucleotide D(Ag)
3BBB_D Chain D, Crystal Structure Of The Nm23-H2 Transcription Factor
Complex With Dinucleotide D(Ag)
3BBB_E Chain E, Crystal Structure Of The Nm23-H2 Transcription Factor
Complex With Dinucleotide D(Ag)
3BBB_F Chain F, Crystal Structure Of The Nm23-H2 Transcription Factor
Complex With Dinucleotide D(Ag)
3BBF_A Chain A, Crystal Structure Of The Nm23-H2 Transcription Factor
Complex With Gdp
3BBF_B Chain B, Crystal Structure Of The Nm23-H2 Transcription Factor
Complex With Gdp
3BBF_C Chain C, Crystal Structure Of The Nm23-H2 Transcription Factor
Complex With Gdp
3BBF_D Chain D, Crystal Structure Of The Nm23-H2 Transcription Factor
Complex With Gdp
3BBF_E Chain E, Crystal Structure Of The Nm23-H2 Transcription Factor
Complex With Gdp
3BBF_F Chain F, Crystal Structure Of The Nm23-H2 Transcription Factor
Complex With Gdp
Length=151
Score = 255 bits (652), Expect = 3e-83, Method: Compositional matrix adjust.
Identities = 121/151 (80%), Positives = 132/151 (87%), Gaps = 0/151 (0%)
Query 43 SNTERTFIMIKPDGVQRGLVGEIIKRFEQKGFKLVAMKFMQASVDHLKVHYEDLSSKPFFNGLVQYMASGPVVPMVWEGLDAVKTGRVMLGETKPQDSKPGTIRGDFAVQVGRNITHGSDSVKSAEKEIALWFKPEELTDWKSAMHTWVY 192
+N ERTFI IKPDGVQRGLVGEIIKRFEQKGF+LVAMKF++AS +HLK HY DL +PFF GLV+YM SGPVV MVWEGL+ VKTGRVMLGET P DSKPGTIRGDF +QVGRNI HGSDSVKSAEKEI+LWFKPEEL D+KS H WVY
Sbjct 1 ANLERTFIAIKPDGVQRGLVGEIIKRFEQKGFRLVAMKFLRASEEHLKQHYIDLKDRPFFPGLVKYMNSGPVVAMVWEGLNVVKTGRVMLGETNPADSKPGTIRGDFCIQVGRNIIHGSDSVKSAEKEISLWFKPEELVDYKSCAHDWVY 150
Query 193 E 193
E
Sbjct 151 E 151
>XP_006153664.1 PREDICTED: nucleoside diphosphate kinase B [Tupaia chinensis]
Length=152
Score = 255 bits (652), Expect = 3e-83, Method: Compositional matrix adjust.
Identities = 121/152 (80%), Positives = 132/152 (87%), Gaps = 0/152 (0%)
Query 42 MSNTERTFIMIKPDGVQRGLVGEIIKRFEQKGFKLVAMKFMQASVDHLKVHYEDLSSKPFFNGLVQYMASGPVVPMVWEGLDAVKTGRVMLGETKPQDSKPGTIRGDFAVQVGRNITHGSDSVKSAEKEIALWFKPEELTDWKSAMHTWV 191
M+N ERTFI IKPDGVQRGLVGEIIKRFEQKGF LVAMKF++AS +HLK HY DL +PFF GLV+YM SGPVV MVWEGL+ VKTGRVMLGET P DSKPGTIRGDF +QVGRNI HGSDSVKSAEKEI+LWFKPEEL D+KS H W+
Sbjct 1 MANLERTFIAIKPDGVQRGLVGEIIKRFEQKGFHLVAMKFLRASEEHLKQHYIDLKDRPFFPGLVKYMNSGPVVAMVWEGLNVVKTGRVMLGETNPADSKPGTIRGDFCIQVGRNIIHGSDSVKSAEKEISLWFKPEELVDYKSCAHDWL 150
Query 192 YE 193
YE
Sbjct 151 YE 152
>NP_114021.2 nucleoside diphosphate kinase B [Rattus norvegicus]
P19804.1 RecName: Full=Nucleoside diphosphate kinase B; Short=NDK B; Short=NDP
kinase B; AltName: Full=Histidine protein kinase NDKB;
AltName: Full=P18
AAA41684.1 nucleoside diphosphate kinase [Rattus norvegicus]
AAH86599.1 Non-metastatic cells 2, protein (NM23B) expressed in [Rattus
norvegicus]
EDM05687.1 rCG34286, isoform CRA_a [Rattus norvegicus]
EDM05688.1 rCG34286, isoform CRA_a [Rattus norvegicus]
Length=152
Score = 255 bits (651), Expect = 4e-83, Method: Compositional matrix adjust.
Identities = 121/152 (80%), Positives = 132/152 (87%), Gaps = 0/152 (0%)
Query 42 MSNTERTFIMIKPDGVQRGLVGEIIKRFEQKGFKLVAMKFMQASVDHLKVHYEDLSSKPFFNGLVQYMASGPVVPMVWEGLDAVKTGRVMLGETKPQDSKPGTIRGDFAVQVGRNITHGSDSVKSAEKEIALWFKPEELTDWKSAMHTWV 191
M+N ERTFI IKPDGVQRGLVGEIIKRFEQKGF+LVAMKF++AS +HLK HY DL +PFF GLV+YM SGPVV MVWEGL+ VKTGRVMLGET P DSKPGTIRGDF +QVGRNI HGSDSV+SAEKEI LWFKPEEL D+KS H WV
Sbjct 1 MANLERTFIAIKPDGVQRGLVGEIIKRFEQKGFRLVAMKFLRASEEHLKQHYIDLKDRPFFPGLVKYMNSGPVVAMVWEGLNVVKTGRVMLGETNPADSKPGTIRGDFCIQVGRNIIHGSDSVESAEKEIGLWFKPEELIDYKSCAHDWV 150
Query 192 YE 193
YE
Sbjct 151 YE 152
>XP_012664444.1 nucleoside diphosphate kinase B [Otolemur garnettii]
Length=152
Score = 255 bits (651), Expect = 4e-83, Method: Compositional matrix adjust.
Identities = 121/152 (80%), Positives = 132/152 (87%), Gaps = 0/152 (0%)
Query 42 MSNTERTFIMIKPDGVQRGLVGEIIKRFEQKGFKLVAMKFMQASVDHLKVHYEDLSSKPFFNGLVQYMASGPVVPMVWEGLDAVKTGRVMLGETKPQDSKPGTIRGDFAVQVGRNITHGSDSVKSAEKEIALWFKPEELTDWKSAMHTWV 191
M+N ERTFI IKPDGVQRGLVGEIIKRFEQKGF LVAMKF++AS +HLK HY DL +PFF GLV+YM SGPVV MVWEGL+ VKTGRVMLGET P DSKPGTIRGDF +QVGRNI HGSDSVKSAEKEI+LWFKPEEL D+KS + WV
Sbjct 1 MANLERTFIAIKPDGVQRGLVGEIIKRFEQKGFHLVAMKFLRASEEHLKQHYADLKDRPFFPGLVKYMNSGPVVAMVWEGLNVVKTGRVMLGETNPADSKPGTIRGDFCIQVGRNIIHGSDSVKSAEKEISLWFKPEELVDYKSCAYDWV 150
Query 192 YE 193
YE
Sbjct 151 YE 152
>XP_006870899.1 PREDICTED: nucleoside diphosphate kinase B-like isoform X1 [Chrysochloris
asiatica]
Length=152
Score = 255 bits (651), Expect = 4e-83, Method: Compositional matrix adjust.
Identities = 121/152 (80%), Positives = 133/152 (88%), Gaps = 0/152 (0%)
Query 42 MSNTERTFIMIKPDGVQRGLVGEIIKRFEQKGFKLVAMKFMQASVDHLKVHYEDLSSKPFFNGLVQYMASGPVVPMVWEGLDAVKTGRVMLGETKPQDSKPGTIRGDFAVQVGRNITHGSDSVKSAEKEIALWFKPEELTDWKSAMHTWV 191
M+NTERTFI IKPDGVQRGLVG IIKRFEQKGF+LVAMKFM+AS +HLK HY DL +PFF GLV+YM SGPVV MVWEGL+ VKTGRVMLGET P DSKPGTIRGDF +QVGRNI HGSDSVKSAEKEI+LWFKPE+L D+KS H W+
Sbjct 1 MANTERTFIAIKPDGVQRGLVGGIIKRFEQKGFRLVAMKFMKASEEHLKQHYIDLKDRPFFPGLVKYMNSGPVVAMVWEGLNVVKTGRVMLGETNPADSKPGTIRGDFCIQVGRNIIHGSDSVKSAEKEISLWFKPEKLVDYKSYSHDWI 150
Query 192 YE 193
YE
Sbjct 151 YE 152
>XP_005350592.1 PREDICTED: nucleoside diphosphate kinase B [Microtus ochrogaster]
Length=152
Score = 255 bits (651), Expect = 5e-83, Method: Compositional matrix adjust.
Identities = 120/152 (79%), Positives = 133/152 (88%), Gaps = 0/152 (0%)
Query 42 MSNTERTFIMIKPDGVQRGLVGEIIKRFEQKGFKLVAMKFMQASVDHLKVHYEDLSSKPFFNGLVQYMASGPVVPMVWEGLDAVKTGRVMLGETKPQDSKPGTIRGDFAVQVGRNITHGSDSVKSAEKEIALWFKPEELTDWKSAMHTWV 191
M+N ERTFI IKPDGVQRGLVGEIIKRFEQKGF+LVAMKF++AS +HLK HY DL +PFF GLV+YM SGPVV MVWEGL+ VKTGR+MLGET P DSKPGTIRGDF +QVGRNI HGSDSV+SAEKEI+LWFKPEEL D+KS H WV
Sbjct 1 MANLERTFIAIKPDGVQRGLVGEIIKRFEQKGFRLVAMKFLRASEEHLKQHYIDLKDRPFFPGLVKYMNSGPVVAMVWEGLNVVKTGRMMLGETNPADSKPGTIRGDFCIQVGRNIIHGSDSVQSAEKEISLWFKPEELVDYKSCAHDWV 150
Query 192 YE 193
YE
Sbjct 151 YE 152
>XP_004377972.1 nucleoside diphosphate kinase B [Trichechus manatus latirostris]
XP_023588519.1 nucleoside diphosphate kinase B [Trichechus manatus latirostris]
Length=152
Score = 254 bits (650), Expect = 6e-83, Method: Compositional matrix adjust.
Identities = 121/152 (80%), Positives = 132/152 (87%), Gaps = 0/152 (0%)
Query 42 MSNTERTFIMIKPDGVQRGLVGEIIKRFEQKGFKLVAMKFMQASVDHLKVHYEDLSSKPFFNGLVQYMASGPVVPMVWEGLDAVKTGRVMLGETKPQDSKPGTIRGDFAVQVGRNITHGSDSVKSAEKEIALWFKPEELTDWKSAMHTWV 191
M+N+ERTFI IKPDGVQRGLVG+IIKRFEQKGF+LVAMKF+QAS +HLK HY DL +PFF GLV+YM SGPVV MVWEGL+ VKTGRVMLGET P DSKPGTIRGDF +QVGRNI HGSDSVKSAEKEI LWFKPEEL D+K H WV
Sbjct 1 MANSERTFIAIKPDGVQRGLVGDIIKRFEQKGFRLVAMKFVQASEEHLKQHYIDLKDRPFFPGLVKYMNSGPVVAMVWEGLNVVKTGRVMLGETNPADSKPGTIRGDFCIQVGRNIVHGSDSVKSAEKEINLWFKPEELIDYKPCAHDWV 150
Query 192 YE 193
YE
Sbjct 151 YE 152
>XP_006889336.1 PREDICTED: nucleoside diphosphate kinase B [Elephantulus edwardii]
Length=152
Score = 254 bits (650), Expect = 6e-83, Method: Compositional matrix adjust.
Identities = 119/152 (78%), Positives = 132/152 (87%), Gaps = 0/152 (0%)
Query 42 MSNTERTFIMIKPDGVQRGLVGEIIKRFEQKGFKLVAMKFMQASVDHLKVHYEDLSSKPFFNGLVQYMASGPVVPMVWEGLDAVKTGRVMLGETKPQDSKPGTIRGDFAVQVGRNITHGSDSVKSAEKEIALWFKPEELTDWKSAMHTWV 191
M+N+ERTFI IKPDGVQRGLVGEIIKRFEQKGF+LVAMK +QAS +HLK HY DL +PFF GLV+YM SGP+V MVWEGL+ VKTGRVMLGET P DSKPGTIRGDF +QVGRNI HGSDSVKSAEKEI+LWFKPEEL D+K H W+
Sbjct 1 MANSERTFIAIKPDGVQRGLVGEIIKRFEQKGFRLVAMKLLQASEEHLKQHYIDLKDRPFFPGLVKYMNSGPIVAMVWEGLNVVKTGRVMLGETNPADSKPGTIRGDFCIQVGRNIIHGSDSVKSAEKEISLWFKPEELVDYKPCAHDWI 150
Query 192 YE 193
YE
Sbjct 151 YE 152
>NP_032731.1 nucleoside diphosphate kinase B [Mus musculus]
NP_001070997.1 nucleoside diphosphate kinase B [Mus musculus]
XP_021067397.1 nucleoside diphosphate kinase B [Mus pahari]
XP_021031502.1 nucleoside diphosphate kinase B [Mus caroli]
Q01768.1 RecName: Full=Nucleoside diphosphate kinase B; Short=NDK B; Short=NDP
kinase B; AltName: Full=Histidine protein kinase NDKB;
AltName: Full=P18; AltName: Full=nm23-M2
CAA48275.1 nucleoside diphosphate kinase B [Mus musculus]
BAB28246.1 unnamed protein product [Mus musculus]
AAH66995.1 Non-metastatic cells 2, protein (NM23B) expressed in [Mus musculus]
AAH86893.1 Non-metastatic cells 2, protein (NM23B) expressed in [Mus musculus]
AAH86892.1 Non-metastatic cells 2, protein (NM23B) expressed in [Mus musculus]
BAE40900.1 unnamed protein product [Mus musculus]
BAE30250.1 unnamed protein product [Mus musculus]
BAE29543.1 unnamed protein product [Mus musculus]
EDL15908.1 mCG1461, isoform CRA_a [Mus musculus]
EDL15909.1 mCG1461, isoform CRA_a [Mus musculus]
Length=152
Score = 254 bits (649), Expect = 8e-83, Method: Compositional matrix adjust.
Identities = 121/152 (80%), Positives = 132/152 (87%), Gaps = 0/152 (0%)
Query 42 MSNTERTFIMIKPDGVQRGLVGEIIKRFEQKGFKLVAMKFMQASVDHLKVHYEDLSSKPFFNGLVQYMASGPVVPMVWEGLDAVKTGRVMLGETKPQDSKPGTIRGDFAVQVGRNITHGSDSVKSAEKEIALWFKPEELTDWKSAMHTWV 191
M+N ERTFI IKPDGVQRGLVGEIIKRFEQKGF+LVAMKF++AS +HLK HY DL +PFF GLV+YM SGPVV MVWEGL+ VKTGRVMLGET P DSKPGTIRGDF +QVGRNI HGSDSV+SAEKEI LWFKPEEL D+KS H WV
Sbjct 1 MANLERTFIAIKPDGVQRGLVGEIIKRFEQKGFRLVAMKFLRASEEHLKQHYIDLKDRPFFPGLVKYMNSGPVVAMVWEGLNVVKTGRVMLGETNPADSKPGTIRGDFCIQVGRNIIHGSDSVESAEKEIHLWFKPEELIDYKSCAHDWV 150
Query 192 YE 193
YE
Sbjct 151 YE 152
>XP_005394167.1 PREDICTED: nucleoside diphosphate kinase B [Chinchilla lanigera]
XP_005394168.1 PREDICTED: nucleoside diphosphate kinase B [Chinchilla lanigera]
Length=152
Score = 254 bits (649), Expect = 1e-82, Method: Compositional matrix adjust.
Identities = 119/152 (78%), Positives = 131/152 (86%), Gaps = 0/152 (0%)
Query 42 MSNTERTFIMIKPDGVQRGLVGEIIKRFEQKGFKLVAMKFMQASVDHLKVHYEDLSSKPFFNGLVQYMASGPVVPMVWEGLDAVKTGRVMLGETKPQDSKPGTIRGDFAVQVGRNITHGSDSVKSAEKEIALWFKPEELTDWKSAMHTWV 191
M+N ERTFI IKPDGVQRGLVG+IIKRFEQKGF+LVAMK M+AS +HL+ HY DL +PFF GLVQYM SGPVV MVWEGL+ VKTGRVMLGET P DSKPGTIRGDF +QVGRNI HGSDSVKSAEKEI+LWFKPEEL D+K H W+
Sbjct 1 MANLERTFIAIKPDGVQRGLVGDIIKRFEQKGFRLVAMKMMRASEEHLRQHYSDLKERPFFPGLVQYMHSGPVVAMVWEGLNVVKTGRVMLGETNPADSKPGTIRGDFCIQVGRNIIHGSDSVKSAEKEISLWFKPEELVDYKPCAHNWI 150
Query 192 YE 193
YE
Sbjct 151 YE 152
>XP_012893419.1 PREDICTED: nucleoside diphosphate kinase B [Dipodomys ordii]
Length=152
Score = 254 bits (648), Expect = 1e-82, Method: Compositional matrix adjust.
Identities = 121/152 (80%), Positives = 132/152 (87%), Gaps = 0/152 (0%)
Query 42 MSNTERTFIMIKPDGVQRGLVGEIIKRFEQKGFKLVAMKFMQASVDHLKVHYEDLSSKPFFNGLVQYMASGPVVPMVWEGLDAVKTGRVMLGETKPQDSKPGTIRGDFAVQVGRNITHGSDSVKSAEKEIALWFKPEELTDWKSAMHTWV 191
M+N ERTFI IKPDGVQRGLVGEIIKRFEQKGF+LVAMKF++AS +HLK HY DL +PFF GLV+YM SGPVV MVWEGL+ VKTGRVMLGET P DSKPGTIRGDF +QVGRNI HGSDSVKSAEKEI+LWFKPEEL D+K H WV
Sbjct 1 MANLERTFIAIKPDGVQRGLVGEIIKRFEQKGFRLVAMKFVRASEEHLKQHYIDLKDRPFFPGLVKYMNSGPVVAMVWEGLNVVKTGRVMLGETNPADSKPGTIRGDFCIQVGRNIIHGSDSVKSAEKEISLWFKPEELVDYKPCAHDWV 150
Query 192 YE 193
YE
Sbjct 151 YE 152
>XP_012788259.1 PREDICTED: nucleoside diphosphate kinase B isoform X1 [Sorex
araneus]
Length=152
Score = 254 bits (648), Expect = 1e-82, Method: Compositional matrix adjust.
Identities = 120/152 (79%), Positives = 132/152 (87%), Gaps = 0/152 (0%)
Query 42 MSNTERTFIMIKPDGVQRGLVGEIIKRFEQKGFKLVAMKFMQASVDHLKVHYEDLSSKPFFNGLVQYMASGPVVPMVWEGLDAVKTGRVMLGETKPQDSKPGTIRGDFAVQVGRNITHGSDSVKSAEKEIALWFKPEELTDWKSAMHTWV 191
M+N ERTFI IKPDGVQRGLVGEIIKRFEQKGF+LVAMKF+QAS D LK HY DL +PFF GLV+YM SGPVV MVWEGL+ VKTGRVMLGET P DSKPGTIRGDF +QVGRNI HGSDSVKSAEKEI+LWFKPEEL ++KS + W+
Sbjct 1 MANAERTFIAIKPDGVQRGLVGEIIKRFEQKGFRLVAMKFLQASEDLLKQHYIDLKDRPFFPGLVKYMNSGPVVAMVWEGLNVVKTGRVMLGETNPADSKPGTIRGDFCIQVGRNIIHGSDSVKSAEKEISLWFKPEELVNYKSCAYDWI 150
Query 192 YE 193
YE
Sbjct 151 YE 152
>XP_005350593.1 PREDICTED: nucleoside diphosphate kinase A [Microtus ochrogaster]
XP_005350594.1 PREDICTED: nucleoside diphosphate kinase A [Microtus ochrogaster]
Length=152
Score = 254 bits (648), Expect = 1e-82, Method: Compositional matrix adjust.
Identities = 119/152 (78%), Positives = 131/152 (86%), Gaps = 0/152 (0%)
Query 42 MSNTERTFIMIKPDGVQRGLVGEIIKRFEQKGFKLVAMKFMQASVDHLKVHYEDLSSKPFFNGLVQYMASGPVVPMVWEGLDAVKTGRVMLGETKPQDSKPGTIRGDFAVQVGRNITHGSDSVKSAEKEIALWFKPEELTDWKSAMHTWV 191
M+NTERTFI IKPDGVQRGLVGEIIKRFEQKGF+LV +KFMQAS D LK HY DL +PFF GLV+YM SGPVV MVWEGL+ VKTGRVMLGET P DSKPGTIRGDF +QVGRNI HGSDSV+SAEKEI+LWF+PEEL D+KS W+
Sbjct 1 MANTERTFIAIKPDGVQRGLVGEIIKRFEQKGFRLVGLKFMQASEDLLKEHYIDLKDRPFFTGLVKYMHSGPVVAMVWEGLNVVKTGRVMLGETNPADSKPGTIRGDFCIQVGRNIIHGSDSVESAEKEISLWFQPEELVDYKSCAQNWI 150
Query 192 YE 193
YE
Sbjct 151 YE 152
>EHH24813.1 hypothetical protein EGK_08536 [Macaca mulatta]
Length=267
Score = 258 bits (659), Expect = 1e-82, Method: Compositional matrix adjust.
Identities = 122/152 (80%), Positives = 133/152 (88%), Gaps = 0/152 (0%)
Query 42 MSNTERTFIMIKPDGVQRGLVGEIIKRFEQKGFKLVAMKFMQASVDHLKVHYEDLSSKPFFNGLVQYMASGPVVPMVWEGLDAVKTGRVMLGETKPQDSKPGTIRGDFAVQVGRNITHGSDSVKSAEKEIALWFKPEELTDWKSAMHTWV 191
M+N ERTFI IKPDGVQRGLVGEIIKRFEQKGF+LVAMKF++AS +HLK HY DL +PFF GLV+YM SGPVV MVWEGL+ VKTGRVMLGET P DSKPGTIRGDF +QVGRNI HGSDSVKSAEKEI+LWFKPEEL D+KS H WV
Sbjct 116 MANLERTFIAIKPDGVQRGLVGEIIKRFEQKGFRLVAMKFLRASEEHLKQHYVDLKDRPFFPGLVKYMNSGPVVAMVWEGLNVVKTGRVMLGETNPADSKPGTIRGDFCIQVGRNIIHGSDSVKSAEKEISLWFKPEELVDYKSCAHDWV 265
Query 192 YE 193
YE
Sbjct 266 YE 267
Score = 188 bits (478), Expect = 2e-55, Method: Compositional matrix adjust.
Identities = 90/118 (76%), Positives = 99/118 (84%), Gaps = 0/118 (0%)
Query 42 MSNTERTFIMIKPDGVQRGLVGEIIKRFEQKGFKLVAMKFMQASVDHLKVHYEDLSSKPFFNGLVQYMASGPVVPMVWEGLDAVKTGRVMLGETKPQDSKPGTIRGDFAVQVGRNITH 159
M+N ERTFI IKPDGVQR LVGEIIKRFEQKGF+LV +KFMQAS D LK HY DL +PFF GLV+YM SGPVV MVWEGL+ VKTGRVMLGET P DSKPGTIRGDF +QVGR + +
Sbjct 1 MANCERTFIAIKPDGVQRSLVGEIIKRFEQKGFRLVGLKFMQASEDLLKEHYIDLKDRPFFAGLVKYMHSGPVVAMVWEGLNVVKTGRVMLGETNPADSKPGTIRGDFCIQVGRTMAN 118
>NP_001191679.1 nucleoside diphosphate kinase B [Oryctolagus cuniculus]
Length=152
Score = 254 bits (648), Expect = 1e-82, Method: Compositional matrix adjust.
Identities = 120/152 (79%), Positives = 133/152 (88%), Gaps = 0/152 (0%)
Query 42 MSNTERTFIMIKPDGVQRGLVGEIIKRFEQKGFKLVAMKFMQASVDHLKVHYEDLSSKPFFNGLVQYMASGPVVPMVWEGLDAVKTGRVMLGETKPQDSKPGTIRGDFAVQVGRNITHGSDSVKSAEKEIALWFKPEELTDWKSAMHTWV 191
M++ ERTFI IKPDGVQRGLVGEIIKRFEQKGF+LVAMKF++AS +HLK HY DL +PFF GLV+YM SGPVV MVWEGL+ VKTGRVMLGET P DSKPGTIRGDF +QVGRNI HGSDSVKSAEKEI+LWF+PEEL D+KS H WV
Sbjct 1 MAHLERTFIAIKPDGVQRGLVGEIIKRFEQKGFRLVAMKFLRASEEHLKQHYIDLKDRPFFPGLVKYMNSGPVVAMVWEGLNVVKTGRVMLGETNPADSKPGTIRGDFCIQVGRNIIHGSDSVKSAEKEISLWFQPEELVDYKSCAHDWV 150
Query 192 YE 193
YE
Sbjct 151 YE 152
>XP_025216800.1 nucleoside diphosphate kinase B isoform X1 [Theropithecus gelada]
Length=267
Score = 258 bits (659), Expect = 1e-82, Method: Compositional matrix adjust.
Identities = 122/152 (80%), Positives = 133/152 (88%), Gaps = 0/152 (0%)
Query 42 MSNTERTFIMIKPDGVQRGLVGEIIKRFEQKGFKLVAMKFMQASVDHLKVHYEDLSSKPFFNGLVQYMASGPVVPMVWEGLDAVKTGRVMLGETKPQDSKPGTIRGDFAVQVGRNITHGSDSVKSAEKEIALWFKPEELTDWKSAMHTWV 191
M+N ERTFI IKPDGVQRGLVGEIIKRFEQKGF+LVAMKF++AS +HLK HY DL +PFF GLV+YM SGPVV MVWEGL+ VKTGRVMLGET P DSKPGTIRGDF +QVGRNI HGSDSVKSAEKEI+LWFKPEEL D+KS H WV
Sbjct 116 MANLERTFIAIKPDGVQRGLVGEIIKRFEQKGFRLVAMKFLRASEEHLKQHYVDLKDRPFFPGLVKYMNSGPVVAMVWEGLNVVKTGRVMLGETNPADSKPGTIRGDFCIQVGRNIIHGSDSVKSAEKEISLWFKPEELVDYKSCAHDWV 265
Query 192 YE 193
YE
Sbjct 266 YE 267
Score = 191 bits (485), Expect = 3e-56, Method: Compositional matrix adjust.
Identities = 91/118 (77%), Positives = 100/118 (85%), Gaps = 0/118 (0%)
Query 42 MSNTERTFIMIKPDGVQRGLVGEIIKRFEQKGFKLVAMKFMQASVDHLKVHYEDLSSKPFFNGLVQYMASGPVVPMVWEGLDAVKTGRVMLGETKPQDSKPGTIRGDFAVQVGRNITH 159
M+N ERTFI IKPDGVQRGLVGEIIKRFEQKGF+LV +KFMQAS D LK HY DL +PFF GLV+YM SGPVV MVWEGL+ VKTGRVMLGET P DSKPGTIRGDF +QVGR + +
Sbjct 1 MANCERTFIAIKPDGVQRGLVGEIIKRFEQKGFRLVGLKFMQASEDLLKEHYIDLKDRPFFAGLVKYMHSGPVVAMVWEGLNVVKTGRVMLGETNPADSKPGTIRGDFCIQVGRTMAN 118
>OBS82923.1 hypothetical protein A6R68_23097 [Neotoma lepida]
Length=152
Score = 253 bits (647), Expect = 2e-82, Method: Compositional matrix adjust.
Identities = 119/152 (78%), Positives = 133/152 (88%), Gaps = 0/152 (0%)
Query 42 MSNTERTFIMIKPDGVQRGLVGEIIKRFEQKGFKLVAMKFMQASVDHLKVHYEDLSSKPFFNGLVQYMASGPVVPMVWEGLDAVKTGRVMLGETKPQDSKPGTIRGDFAVQVGRNITHGSDSVKSAEKEIALWFKPEELTDWKSAMHTWV 191
M+N ERTFI IKPDGVQRGLVGEIIKRFEQKGF+LVAMKF++AS +HLK HY DL +PFF GLV+YM SGPVV MVWEGL+ VKTGR+MLGET P DSKPGTIRGDF +QVGRNI HGSDSV+SA+KEI+LWFKPEEL D+KS H WV
Sbjct 1 MANLERTFIAIKPDGVQRGLVGEIIKRFEQKGFRLVAMKFLRASEEHLKQHYIDLKDRPFFPGLVKYMNSGPVVAMVWEGLNVVKTGRMMLGETNPADSKPGTIRGDFCIQVGRNIIHGSDSVQSAQKEISLWFKPEELVDYKSCAHDWV 150
Query 192 YE 193
YE
Sbjct 151 YE 152
>XP_004655678.1 PREDICTED: nucleoside diphosphate kinase B isoform X1 [Jaculus
jaculus]
Length=153
Score = 254 bits (648), Expect = 2e-82, Method: Compositional matrix adjust.
Identities = 122/153 (80%), Positives = 132/153 (86%), Gaps = 1/153 (1%)
Query 42 MSNTERTFIMIKPDGVQ-RGLVGEIIKRFEQKGFKLVAMKFMQASVDHLKVHYEDLSSKPFFNGLVQYMASGPVVPMVWEGLDAVKTGRVMLGETKPQDSKPGTIRGDFAVQVGRNITHGSDSVKSAEKEIALWFKPEELTDWKSAMHTW 190
M+NTER FI KPDGVQ RGLVGEIIKRFEQKGF+LVAMKF++AS DHLK HY DL +PFF GLV+YM SGPVV MVWEGL+ VKTGRVMLGET P DSKPGTIRGDF +QVGRNI HGSDSVKSAEKEI+LWFKPEEL D+KS H W
Sbjct 1 MTNTERIFIATKPDGVQLRGLVGEIIKRFEQKGFRLVAMKFLRASEDHLKQHYSDLKDRPFFPGLVKYMNSGPVVAMVWEGLNVVKTGRVMLGETNPADSKPGTIRGDFCIQVGRNIIHGSDSVKSAEKEISLWFKPEELVDYKSCAHDW 150
Query 191 VYE 193
VYE
Sbjct 151 VYE 153
>XP_007176555.1 PREDICTED: nucleoside diphosphate kinase A 1-like isoform X1
[Balaenoptera acutorostrata scammoni]
XP_007176556.1 PREDICTED: nucleoside diphosphate kinase A 1-like isoform X2
[Balaenoptera acutorostrata scammoni]
XP_007176557.1 PREDICTED: nucleoside diphosphate kinase A 1-like isoform X3
[Balaenoptera acutorostrata scammoni]
Length=152
Score = 253 bits (647), Expect = 2e-82, Method: Compositional matrix adjust.
Identities = 120/152 (79%), Positives = 131/152 (86%), Gaps = 0/152 (0%)
Query 42 MSNTERTFIMIKPDGVQRGLVGEIIKRFEQKGFKLVAMKFMQASVDHLKVHYEDLSSKPFFNGLVQYMASGPVVPMVWEGLDAVKTGRVMLGETKPQDSKPGTIRGDFAVQVGRNITHGSDSVKSAEKEIALWFKPEELTDWKSAMHTWV 191
M+N+ERTFI IKPDGVQRGLVGEIIKRFEQKGF+LVAMKFMQAS D LK HY DL +PFF GLV+YM SGPVV MVWEGL+ VKTGRVMLGET P DSKPGTIRGDF +QVGRNI HGSDSV+SAEKEIALWF PEEL ++KS W+
Sbjct 1 MANSERTFIAIKPDGVQRGLVGEIIKRFEQKGFRLVAMKFMQASEDLLKEHYIDLKDRPFFAGLVKYMHSGPVVAMVWEGLNIVKTGRVMLGETNPADSKPGTIRGDFCIQVGRNIIHGSDSVESAEKEIALWFHPEELVNYKSCAQNWI 150
Query 192 YE 193
YE
Sbjct 151 YE 152
>NP_001018146.1 NME1-NME2 protein [Homo sapiens]
AAZ82097.1 NM23-LV [Homo sapiens]
AAI33032.1 NME1-NME2 readthrough transcript [Homo sapiens]
AAI33030.1 NME1-NME2 readthrough transcript [Homo sapiens]
Length=267
Score = 258 bits (658), Expect = 2e-82, Method: Compositional matrix adjust.
Identities = 122/152 (80%), Positives = 133/152 (88%), Gaps = 0/152 (0%)
Query 42 MSNTERTFIMIKPDGVQRGLVGEIIKRFEQKGFKLVAMKFMQASVDHLKVHYEDLSSKPFFNGLVQYMASGPVVPMVWEGLDAVKTGRVMLGETKPQDSKPGTIRGDFAVQVGRNITHGSDSVKSAEKEIALWFKPEELTDWKSAMHTWV 191
M+N ERTFI IKPDGVQRGLVGEIIKRFEQKGF+LVAMKF++AS +HLK HY DL +PFF GLV+YM SGPVV MVWEGL+ VKTGRVMLGET P DSKPGTIRGDF +QVGRNI HGSDSVKSAEKEI+LWFKPEEL D+KS H WV
Sbjct 116 MANLERTFIAIKPDGVQRGLVGEIIKRFEQKGFRLVAMKFLRASEEHLKQHYIDLKDRPFFPGLVKYMNSGPVVAMVWEGLNVVKTGRVMLGETNPADSKPGTIRGDFCIQVGRNIIHGSDSVKSAEKEISLWFKPEELVDYKSCAHDWV 265
Query 192 YE 193
YE
Sbjct 266 YE 267
Score = 191 bits (485), Expect = 2e-56, Method: Compositional matrix adjust.
Identities = 91/118 (77%), Positives = 100/118 (85%), Gaps = 0/118 (0%)
Query 42 MSNTERTFIMIKPDGVQRGLVGEIIKRFEQKGFKLVAMKFMQASVDHLKVHYEDLSSKPFFNGLVQYMASGPVVPMVWEGLDAVKTGRVMLGETKPQDSKPGTIRGDFAVQVGRNITH 159
M+N ERTFI IKPDGVQRGLVGEIIKRFEQKGF+LV +KFMQAS D LK HY DL +PFF GLV+YM SGPVV MVWEGL+ VKTGRVMLGET P DSKPGTIRGDF +QVGR + +
Sbjct 1 MANCERTFIAIKPDGVQRGLVGEIIKRFEQKGFRLVGLKFMQASEDLLKEHYVDLKDRPFFAGLVKYMHSGPVVAMVWEGLNVVKTGRVMLGETNPADSKPGTIRGDFCIQVGRTMAN 118
>XP_012582042.1 PREDICTED: nucleoside diphosphate kinase A 2 isoform X2 [Condylura
cristata]
Length=152
Score = 253 bits (647), Expect = 2e-82, Method: Compositional matrix adjust.
Identities = 120/152 (79%), Positives = 132/152 (87%), Gaps = 0/152 (0%)
Query 42 MSNTERTFIMIKPDGVQRGLVGEIIKRFEQKGFKLVAMKFMQASVDHLKVHYEDLSSKPFFNGLVQYMASGPVVPMVWEGLDAVKTGRVMLGETKPQDSKPGTIRGDFAVQVGRNITHGSDSVKSAEKEIALWFKPEELTDWKSAMHTWV 191
M+N+ERTFI IKPDGVQRGLVGEIIKRFEQKGF+LVAMKF+QAS D LK HY DL +PFF GLV+YM SGPVV MVWEGL+ VKTGRVMLGET P DSKPGTIRGDF +QVGRNI HGSDSVKSAEKEI+LWFKPEEL ++KS W+
Sbjct 1 MANSERTFIAIKPDGVQRGLVGEIIKRFEQKGFRLVAMKFIQASEDLLKEHYIDLKDRPFFAGLVKYMHSGPVVAMVWEGLNVVKTGRVMLGETNPADSKPGTIRGDFCIQVGRNIIHGSDSVKSAEKEISLWFKPEELVNYKSCAFDWI 150
Query 192 YE 193
YE
Sbjct 151 YE 152
>XP_008566517.1 PREDICTED: nucleoside diphosphate kinase B [Galeopterus variegatus]
Length=152
Score = 253 bits (646), Expect = 3e-82, Method: Compositional matrix adjust.
[truncated: 24,381 more rows]

## Sheet: Top 5 Results Per Protein
comp58322_c0_seq1_2		NRLrnaseq
Score	E	Sequence
284	4e-90	XP_021937600.1 carbonic anhydrase 1 [Zootermopsis nevadensis]
283	8e-90	BAU68125.1 carbonic anhydrase [Nasutitermes takasagoensis]
278	1e-87	XP_017771112.1 PREDICTED: carbonic anhydrase [Nicrophorus ves...
275	2e-86	XP_023721417.1 carbonic anhydrase 1 [Cryptotermes secundus]
274	3e-86	KDR09625.1 Carbonic anhydrase [Zootermopsis nevadensis]
comp25690_c0_seq1_4		NRLrnaseq, gb|ACO12519.1| Nucleoside diphosphate kinase A 1 [Lepeophtheirus salmonis]
Score	E	Sequence
266	3e-87	XP_023320553.1 nucleoside diphosphate kinase A 2-like [Euryte...
265	6e-87	ACO12519.1 Nucleoside diphosphate kinase A 1 [Lepeophtheirus ...
263	3e-86	ALS04935.1 nucleoside diphosphate kinase A 1 [Pseudodiaptomus...
263	3e-86	ACO15650.1 Nucleoside diphosphate kinase B [Caligus clemensi]
261	2e-85	XP_013004961.1 nucleoside diphosphate kinase B [Cavia porcellus]
comp45687_c0_seq1_6		NRLrnaseq
Score	E	Sequence
731	0	XP_018019690.1 PREDICTED: dihydropyrimidinase-like isoform X1...
731	0	XP_018019691.1 PREDICTED: dihydropyrimidinase-like isoform X2...
731	0	XP_018019692.1 PREDICTED: dihydropyrimidinase-like isoform X3...
714	0	XP_011445029.1 PREDICTED: dihydropyrimidinase isoform X6 [Cra...
713	0	XP_019927892.1 PREDICTED: dihydropyrimidinase isoform X7 [Cra...
comp77659_c0_seq1_5		NRLrnaseq
Score	E	Sequence
		---
comp57038_c0_seq1_5		NRLrnaseq,ref|XP_014089503.1| PREDICTED: protein takeout-like [Bactrocera oleae]
Score	E	Sequence
40	7.7	OQY36112.1 hypothetical protein B6243_03885 [Anaerolineaceae …
comp57982_c0_seq1_3		NRLrnaseq
Score	E	Sequence
241	2e-77	AAV73809.1 superoxide dismutase [Gryllotalpa orientalis]
234	2e-74	XP_023724960.1 superoxide dismutase [Cu-Zn] [Cryptotermes sec...
233	3e-74	XP_018320041.1 PREDICTED: superoxide dismutase [Cu-Zn] [Agril...
231	1e-73	XP_008331462.1 superoxide dismutase [Cu-Zn] [Cynoglossus semi...
231	3e-73	XP_011306996.1 PREDICTED: superoxide dismutase [Cu-Zn] [Fopiu...
comp44907_c1_seq1_3		NRLrnaseq
Score	E	Sequence
430	9e-145	XP_021957888.1 phosphoserine aminotransferase-like [Folsomia ...
426	9e-144	XP_023245275.1 probable phosphoserine aminotransferase isofor...
424	2e-143	XP_023245274.1 probable phosphoserine aminotransferase isofor...
424	3e-143	XP_014205932.1 probable phosphoserine aminotransferase isofor...
424	4e-143	XP_022704416.1 phosphoserine aminotransferase-like isoform X1...
comp43956_c0_seq2_4		NRLrnaseq
Score	E	Sequence
692	0	XP_023712701.1 protein singed [Cryptotermes secundus]
692	0	XP_022916242.1 protein singed [Onthophagus taurus]
690	0	XP_023015631.1 protein singed [Leptinotarsa decemlineata]
688	0	XP_021942473.1 protein singed [Zootermopsis nevadensis]
687	0	XP_018571580.1 protein singed [Anoplophora glabripennis]
comp27684_c1_seq1_1		NRLrnaseq
Score	E	Sequence
723	0	XP_018027574.1 PREDICTED: UTP--glucose-1-phosphate uridylyltr...
723	0	XP_018027573.1 PREDICTED: UTP--glucose-1-phosphate uridylyltr...
722	0	XP_018027575.1 PREDICTED: UTP--glucose-1-phosphate uridylyltr...
721	0	KRT78224.1 hypothetical protein AMK59_7259 [Oryctes borbonicus]
720	0	XP_022123025.1 UTP--glucose-1-phosphate uridylyltransferase i...
CL62.Contig1_Ba_mix		CYPRIDJPR2013
Score	E	Sequence
131	9e-37	AAL68638.1 cellular retinoic acid/retinol binding protein [Me...
130	2e-36	AFN08746.1 fatty acid binding protein [Scylla paramamosain]
127	4e-35	AVL26053.1 Fatty acid binding protein [Portunus trituberculatus]
125	2e-34	ADM64456.1 fatty acid binding protein [Eriocheir sinensis]
124	9e-34	ABE77154.1 intracellular fatty acid binding protein [Penaeus ...
comp54028_c0_seq1_5		NRLrnaseq,gb|EFX81683.1| alpha-carbonic anhydrase [Daphnia pulex]
Score	E	Sequence
127	1e-29	KZS12866.1 Alpha-carbonic anhydrase [Daphnia magna]
122	1e-27	EFX81683.1 alpha-carbonic anhydrase [Daphnia pulex]
119	3e-27	XP_011606415.1 PREDICTED: LOW QUALITY PROTEIN: carbonic anhyd...
117	1e-26	XP_016422556.1 PREDICTED: carbonic anhydrase-like [Sinocycloc...
117	2e-26	XP_017322776.1 PREDICTED: carbonic anhydrase 2 [Ictalurus pun...
comp77189_c0_seq1_1		NRLrnaseq
Score	E	Sequence
449	2e-137	XP_018902871.1 PREDICTED: peroxidase-like [Bemisia tabaci]
448	3e-137	XP_022173288.1 peroxidase-like [Myzus persicae]
447	1e-136	XP_018024847.1 PREDICTED: peroxidase-like [Hyalella azteca]
446	1e-136	XP_015373617.1 PREDICTED: peroxidase-like [Diuraphis noxia]
443	4e-136	XP_013775632.1 peroxidase-like [Limulus polyphemus]
comp49035_c0_seq1_6		NRLrnaseq
Score	E	Sequence
150	9e-35	XP_020625482.1 uncharacterized protein LOC110062877 [Orbicell...
148	4e-34	XP_019619602.1 PREDICTED: von Willebrand factor D and EGF dom...
145	5e-34	XP_020611914.1 uncharacterized protein LOC110050338 [Orbicell...
137	2e-33	XP_020909464.1 uncharacterized protein LOC110247375 [Exaiptas...
146	3e-33	PFX13518.1 Disintegrin and metalloproteinase domain-containin...
comp85230_c0_seq1_2		NRLrnaseq
Score	E	Sequence
		---
comp25950_c0_seq1_3		NRLrnaseq
Score	E	Sequence
249	1e-73	XP_018027123.1 PREDICTED: carbonic anhydrase 2-like [Hyalella...
246	1e-72	ASU87568.1 glycosyl-phosphatidylinositol-linked carbonic anhy...
243	2e-71	AGC70493.1 glycosyl-phosphatidylinositol-linked carbonic anhy...
241	2e-70	AIM43573.1 carbonic anhydrase G [Halocaridina rubra]
240	5e-70	AIW68601.1 GPI-linked carbonic anydrase [Cherax quadricarinatus]
comp43953_c0_seq1_6		NRLrnaseq
Score	E	Sequence
387	3e-132	KZC12815.1 Ras-like GTP-binding protein Rho1 [Dufourea novaea...
387	4e-132	XP_015435322.1 PREDICTED: ras-like GTP-binding protein Rho1 i...
387	6e-132	XP_015435327.1 PREDICTED: ras-like GTP-binding protein Rho1 i...
385	1e-131	XP_020288207.1 ras-like GTP-binding protein Rho1 isoform X1 [...
385	2e-131	XP_012229251.1 PREDICTED: ras-like GTP-binding protein Rho1 i...
comp26082_c0_seq1_2		NRLrnaseq,ref|XP_010998277.1| PREDICTED: serpin B4-like [Camelusdromedarius]
Score	E	Sequence
133	2e-30	XP_010196390.1 PREDICTED: neuroserpin [Colius striatus]
129	6e-29	XP_009666852.1 PREDICTED: neuroserpin [Struthio camelus austr...
comp38140_c0_seq1_2		NRLrnaseq
Score	E	Sequence
1006	0	KZS11883.1 1,4-alpha-glucan-branching enzyme [Daphnia magna]
997	0	KZS08657.1 1,4-Alpha-Glucan branching enzyme [Daphnia magna]
995	0	XP_011206848.1 PREDICTED: 1,4-alpha-glucan-branching enzyme [...
994	0	XP_018790104.1 PREDICTED: 1,4-alpha-glucan-branching enzyme [...
993	0	XP_022199255.1 1,4-alpha-glucan-branching enzyme [Nilaparvata...
comp44151_c0_seq1_3		NRLrnaseq
Score	E	Sequence
1070	0	XP_023726854.1 tripeptidyl-peptidase 2 [Cryptotermes secundus]
1038	0	XP_012257165.1 tripeptidyl-peptidase 2 [Athalia rosae]
1036	0	KZS15803.1 Tripeptidyl-peptidase 2 [Daphnia magna]
1028	0	KYM92743.1 Tripeptidyl-peptidase 2 [Atta colombica]
1028	0	XP_011691496.1 PREDICTED: tripeptidyl-peptidase 2 isoform X4 ...
comp81104_c0_seq1_2		NRLrnaseq
Score	E	Sequence
86.7	9e-18	XP_019899255.1 PREDICTED: C-type lectin domain family 4 membe...
84.3	5e-16	XP_018535673.1 PREDICTED: CD209 antigen-like protein E isofor...
83.6	9e-16	XP_018535672.1 PREDICTED: CD209 antigen-like protein C isofor...
82.4	1e-15	XP_017162944.1 PREDICTED: galactose-specific lectin nattectin...
84	2e-15	XP_010383360.1 PREDICTED: CD209 antigen isoform X4 [Rhinopith...

## Sheet: Sheet1
Previous Annotation	Accession Number	Updated Annotation	Biological Process
NRLrnaseq	comp58322_c0_seq1_2	Carbonic anhydrase	Metabolism
NRLrnaseq, gb|ACO12519.1| Nucleoside diphosphate kinase A 1 [Lepeophtheirus salmonis]	comp25690_c0_seq1_4	Nucleoside diphosphate kinase	Metabolism
NRLrnaseq	comp45687_c0_seq1_6	Dihydropyrimidinase-like	Cell morphology
NRLrnaseq	comp77659_c0_seq1_5
NRLrnaseq,ref|XP_014089503.1| PREDICTED: protein takeout-like [Bactrocera oleae]	comp57038_c0_seq1_5
NRLrnaseq	comp57982_c0_seq1_3	Superoxide dismutase	Stress respone/removal of reactive oxygen species
NRLrnaseq	comp44907_c1_seq1_3	Phosphoserine aminotransferase	Metabolism
NRLrnaseq	comp43956_c0_seq2_4	Protein singed	Cell morphology
NRLrnaseq	comp27684_c1_seq1_1	UTP--glucose-1-phosphate uridylyltransferase	Metabolism
CYPRIDJPR2013	CL62.Contig1_Ba_mix	Fatty acid binding protein	Metabolism
NRLrnaseq,gb|EFX81683.1| alpha-carbonic anhydrase [Daphnia pulex]	comp54028_c0_seq1_5	Alpha-carbonic anhydrase	Metabolism
NRLrnaseq	comp77189_c0_seq1_1	Peroxidase-like	Stress response
NRLrnaseq	comp49035_c0_seq1_6	Uncharacterized, possibly thrombospondin	Cell morphology/stress response
NRLrnaseq	comp85230_c0_seq1_2
NRLrnaseq	comp25950_c0_seq1_3	Carbonic anhydrase	Metabolism
NRLrnaseq	comp43953_c0_seq1_6	Ras-like GTP-binding protein Rho1	Cell morphology
NRLrnaseq,ref|XP_010998277.1| PREDICTED: serpin B4-like [Camelusdromedarius]	comp26082_c0_seq1_2	Neuroserpin	Cell morphology
NRLrnaseq	comp38140_c0_seq1_2	1,4-alpha-glucan-branching enzyme	Metabolism
NRLrnaseq	comp44151_c0_seq1_3	Tripeptidyl-peptidase	Metabolism
NRLrnaseq	comp81104_c0_seq1_2	Lectin	Cell morphology/immunity
