# Supplementary material for: Characterization of longitudinal canal tissue in the acorn barnacle Amphibalanus amphitrite
Source: PLoS One. 2018 Dec 10;13(12):e0208352. doi: 10.1371/journal.pone.0208352 (PMC6287898; doi:10.1371/journal.pone.0208352)
Supplement: S3 Table — (XLSX) [file pone.0208352.s004.xlsx]

## Sheet: Log10 Top 50 Proteins
Accession Number	Log 2A	Log 2B	Log 1A	Log1B
comp46689_c0_seq1_6	2.66759	2.50478	2.25821	1.96592
comp47893_c0_seq1_2	2.6612	2.4916	2.25821
comp25629_c1_seq1_3	2.11584	2.69308	2.92283	3.12698
71361896|gb	2.50648	2.25285	1.90272	2.04871
comp41028_c0_seq1_2	2.42137	2.27859	1.61641	1.97024
CL565.Contig1_Ba_mix_1	2.57448		2.16867
CL68.Contig2_Ba_mix	2.4934			2.05934
comp44361_c2_seq6_2	2.13357	2.20003	1.75734	1.22118
CL775.Contig2_Ba_mix_4	1.75682	2.34776	2.62854	2.80413
comp46684_c0_seq1_6	2.13357	2.12235	1.85109	1.90042
comp46800_c0_seq1_5	2.19047	2.03866	1.75207	1.60937
comp46865_c0_seq1_4	2.03667	1.98683	1.81139	1.79842
comp25618_c0_seq1_5	1.89699	2.07007	2.03415	2.22118
comp25903_c0_seq1_3	2.28278		1.61641
comp25589_c1_seq1_6	1.92596	2.01636	1.59414	0.664886
CL3592.Contig1_Ba_mix_5	2.01439	1.9209	1.81139	1.94364
comp39642_c2_seq1_4	2.09736	1.78878	1.76768	1.72179
comp46771_c0_seq1_4	1.9189	1.98067	1.56253	1.52222
comp47467_c0_seq1_1	1.61069	2.12235	2.00852	2.32574
CL288.Contig3_Ba_mix	1.88176	1.97442	1.61641	1.69831
comp25628_c0_seq1_6	1.79632	2.01636	1.38232	1.5787
comp25675_c0_seq1_5	1.84114	1.90642	1.60169	1.81101
comp39617_c0_seq1_5	1.91172	1.77903	1.36974	1.69019
comp44361_c1_seq1_4		2.14842
comp45721_c0_seq1_6	1.86596	1.82576	1.40646	1.66489
comp46691_c0_seq1_5	1.71336	1.92796	0.984388	1.79199
comp44049_c3_seq2_5	2.05266	1.21476	1.40646	1.26694
comp46953_c1_seq1_5	1.90442	1.65408	1.16047	1.32764
comp28056_c0_seq1_3	1.84114	1.73763	1.69559	0.266937
comp46722_c0_seq1_6	1.71336	1.81681	1.60169	1.62867
comp48018_c0_seq1_5	1.73563	1.77903	0.984388
comp52777_c0_seq1_1	1.73563	1.76904	1.19997	0.664886
comp44179_c0_seq1_5	1.81481	1.66705	1.70158	1.67348
comp60031_c0_seq1_2	1.88176	1.55055	0.616412	0.266937
comp44184_c0_seq1_4	1.72464	1.62694	1.26963	1.44304
comp81481_c0_seq1_6	1.72464	1.62694	0.741349	0.266937
CL534.Contig3_Ba_mix_6	1.74635	1.56693		1.42831
comp26009_c0_seq1_5	1.74635	1.51578	1.16047	1.00732
comp46844_c0_seq1_4	1.79632	1.39085	1.25324	1.39728
comp46810_c0_seq1_6	1.5315	1.71535	1.38232	1.36386
comp47205_c0_seq1_2	1.4346	1.74835	1.47173	1.67348
comp49782_c0_seq1_2	1.4346	1.74835	1.5195	1.41306
comp48940_c0_seq1_1	1.89699		1.62359	1.73677
comp43075_c0_seq1_4	1.73563	1.33969	1.51036
comp44680_c1_seq1_3	1.38885	1.70377	1.28542	0.664886
CL95.Contig1_Ba_mix	1.5315	1.59797	1.19997	1.24467
comp42418_c4_seq1_5	1.13357	1.76904	1.09353	0.811012
comp48075_c0_seq1_4	1.38885	1.67964	0.879652	1.30833
comp25593_c0_seq1_5	1.38885	1.66705	1.31538	0.965916
comp49100_c0_seq1_2	1.54854	1.53351	0.984388	1.17003

## Sheet: Top 5 Blast Results
comp46689_c0_seq1_6		NRLrnaseq,gb ACJ12892.1 vitellogenin 2 [Tigriopus japonicus]
Score	E	Sequence
336	1e-89	gi|1325284056|ref|XP_023326726.1| vitellogenin-1-like [Euryte...
325	2e-86	gi|211909238|gb|ACJ12892.1| vitellogenin 2 [Tigriopus japonicus]
322	2e-85	gi|469658251|gb|AGH68974.1| vitellogenin [Eurytemora affinis]
316	2e-83	gi|1325284058|ref|XP_023326727.1| vitellogenin-5-like [Euryte...
312	3e-82	gi|167676448|gb|ABZ91537.1| vitellogenin [Tigriopus japonicus]
comp25629_c1_seq1_3		NRLrnaseq,gb|EFX74857.1| hypothetical protein DAPPUDRAFT_323929,vitelogenin?, [Daphnia pulex]
Score	E	Sequence
342	6e-92	gi|321463844|gb|EFX74857.1| hypothetical protein DAPPUDRAFT_3...
321	4e-85	gi|1325307286|ref|XP_023335259.1| vitellogenin-2-like [Euryte...
316	2e-83	gi|953520299|gb|ALO75636.1| vitellogenin 1 [Tigriopus kingsej...
309	2e-81	gi|211909238|gb|ACJ12892.1| vitellogenin 2 [Tigriopus japonicus]
307	8e-81	gi|167676448|gb|ABZ91537.1| vitellogenin [Tigriopus japonicus]
71361896|gb		AAR33079.1 settlement inducing protein complex [Balanus amphitrite]
Score	E	Sequence
2867	0	gi|71361896|gb|AAR33079.1| settlement inducing protein comple...
2845	0	gi|1009100386|gb|AMR58954.1| settlement-inducing protein comp...
2201	0	gi|426207681|gb|AFY13480.1| MULTIFUNCin [Balanus glandula]
2179	0	gi|426207683|gb|AFY13481.1| MULTIFUNCin [Semibalanus cariosus]
1956	0	gi|426207685|gb|AFY13482.1| MULTIFUNCin [Chthamalus fissus]
comp41028_c0_seq1_2		NRLrnaseq,gb|AFY13482.1| MULTIFUNCin [Chthamalus fissus]
Score	E	Sequence
654	0	gi|426207683|gb|AFY13481.1| MULTIFUNCin [Semibalanus cariosus]
647	0	gi|426207681|gb|AFY13480.1| MULTIFUNCin [Balanus glandula]
642	0	gi|393714883|dbj|BAM28692.1| settlement inducing protein comp...
637	0	gi|426207685|gb|AFY13482.1| MULTIFUNCin [Chthamalus fissus]
634	0	gi|71361896|gb|AAR33079.1| settlement inducing protein comple...
comp44361_c2_seq6_2		NRLrnaseq
Score	E	Sequence
3085	0	gi|1227958565|ref|XP_021927431.1| basement membrane-specific ...
2763	0	gi|1008438869|ref|XP_015835384.1| PREDICTED: basement membran...
2760	0	gi|951557394|ref|XP_014478061.1| PREDICTED: basement membrane...
2741	0	gi|951557386|ref|XP_014478058.1| PREDICTED: basement membrane...
2729	0	gi|1339077218|ref|XP_023725986.1| basement membrane-specific ...
comp46684_c0_seq1_6		NRLrnaseq,gb|ENN77259.1| hypothetical protein YQE_06088, EF-1,partial [Dendroctonus ponderosae]
Score	E	Sequence
798	0	gi|954543164|ref|XP_014605267.1| PREDICTED: elongation factor...
797	0	gi|925682239|gb|KOX78929.1| Elongation factor 1-alpha [Melipo...
797	0	gi|752866420|ref|XP_011269702.1| elongation factor 1-alpha [C...
797	0	gi|91094797|ref|XP_966355.1| PREDICTED: elongation factor 1-a...
796	0	gi|1043379019|gb|ANS53407.1| translation elongation factor 1-...
comp46800_c0_seq1_5		NRLrnaseq,gb|EFX80526.1| hypothetical protein DAPPUDRAFT_51170,aldehyde dehydrogenase? [Daphnia pulex]
Score	E	Sequence
714	0	gi|1316181257|ref|XP_023236254.1| aldehyde dehydrogenase, mit...
713	0	gi|1022777543|gb|KZS21097.1| Aldehyde dehydrogenase family 8 ...
712	0	gi|321469546|gb|EFX80526.1| hypothetical protein DAPPUDRAFT_5...
709	0	gi|1207914644|ref|XP_021346041.1| aldehyde dehydrogenase, mit...
703	0	gi|987919757|ref|XP_015435958.1| PREDICTED: aldehyde dehydrog...
comp46865_c0_seq1_4		NRLrnaseq,gb|ACB36913.1| F1-ATP synthase beta subunit [Litopenaeus vannamei]
Score	E	Sequence
800	0	gi|1314952635|ref|XP_023168272.1| ATP synthase subunit beta, ...
799	0	gi|1062681542|ref|XP_017962727.1| PREDICTED: ATP synthase sub...
799	0	gi|1036735371|ref|XP_017106767.1| PREDICTED: ATP synthase sub...
799	0	gi|195134016|ref|XP_002011434.1| uncharacterized protein Dmoj...
799	0	gi|194770714|ref|XP_001967434.1| uncharacterized protein Dana...
comp25618_c0_seq1_5		NRLrnaseq,dbj|BAM34601.1| waterborne settlement pheromone [Amphibalanus amphitrite]
Score	E	Sequence
469	3e-160	gi|398650607|dbj|BAM34601.1| waterborne settlement pheromone ...
43.5	0.36	gi|1232408185|gb|OYW74130.1| cupin [Aerococcus viridans]
43.1	0.49	gi|1062518978|ref|WP_069286145.1| cupin domain-containing pro...
41.6	1.4	gi|1126175274|ref|XP_019619852.1| PREDICTED: uncharacterized ...
40.8	3	gi|1178551167|ref|WP_083068310.1| cupin domain-containing pro...
comp25589_c1_seq1_6		NRLrnaseq
Score	E	Sequence
1860	0	gi|555299277|gb|AGZ13694.1| sodium potassium ATPase subunit a...
1814	0	gi|555299279|gb|AGZ13695.1| sodium potassium ATPase subunit a...
1576	0	gi|939643145|ref|XP_014271919.1| sodium/potassium-transportin...
1576	0	gi|451988475|gb|AGF90965.1| Na+/K+-ATPase [Portunus trituberc...
1575	0	gi|12044396|gb|AAG47843.1|AF327439_1 Na+/K+ ATPase alpha subu...
CL3592.Contig1_Ba_mix_5		Shell,emb|CAB99474.1actin[Daphniamagna]
Score	E	Sequence
759	0	gi|9501243|emb|CAB99474.1| actin [Daphnia magna]
756	0	gi|1228375240|ref|XP_021948872.1| actin, muscle [Folsomia can...
756	0	gi|217330650|ref|NP_001136108.1| actin related protein 1 [Acy...
755	0	gi|156542175|ref|XP_001600960.1| PREDICTED: actin, muscle [Na...
755	0	gi|1069783491|ref|XP_018335426.1| PREDICTED: actin, muscle [A...
comp39642_c2_seq1_4		NRLrnaseq,gb|ADD24150.1| Tubulin beta chain [Lepeophtheirus salmonis]
Score	E	Sequence
816	0	gi|1325302930|ref|XP_023333033.1| tubulin beta-4B chain isofo...
816	0	gi|1059223114|ref|XP_017757145.1| PREDICTED: tubulin beta-1 c...
815	0	gi|1339073011|ref|XP_023723761.1| tubulin beta-1 chain-like [...
815	0	gi|48095525|ref|XP_392313.1| PREDICTED: tubulin beta-1 chain ...
815	0	gi|939652621|ref|XP_014275234.1| tubulin beta-1 chain-like is...
comp46771_c0_seq1_4		NRLrnaseq,ref|XP_314018.2| AGAP005134-PA [Anopheles gambiae str. PEST]
Score	E	Sequence
876	0	gi|1339060636|ref|XP_023718907.1| ATP synthase subunit alpha,...
876	0	gi|1228018716|ref|XP_021941349.1| ATP synthase subunit alpha,...
875	0	gi|58385536|ref|XP_314018.2| AGAP005134-PA [Anopheles gambiae...
873	0	gi|114052278|ref|NP_001040233.1| ATP synthase [Bombyx mori]
873	0	gi|1403041087|ref|WP_110883470.1| F0F1 ATP synthase subunit a...
comp47467_c0_seq1_1		NRLrnaseq,gb|AHK23026.1| beta-1,3-glucan-binding protein precursor[Astacus astacus]
Score	E	Sequence
872	0	gi|588294489|gb|AHK23026.1| beta-1,3-glucan-binding protein p...
866	0	gi|586616543|gb|AHJ78589.1| dLp/HDL-BGBP precursor [Pontastac...
798	0	gi|1370637396|gb|PSN46112.1| hypothetical protein C0J52_17248...
798	0	gi|957846745|ref|XP_014673849.1| PREDICTED: uncharacterized p...
790	0	gi|1238859205|ref|XP_022246259.1| apolipophorins-like [Limulu...
CL288.Contig3_Ba_mix		CYPRIDJPR2013,ref|XP_005182615.1| PREDICTED: fructose-bisphosphate aldolase isoform X2 [Musca domestica]
Score	E	Sequence
626	0	gi|1228385718|ref|XP_021954512.1| fructose-bisphosphate aldol...
607	0	gi|1228385720|ref|XP_021954513.1| fructose-bisphosphate aldol...
600	0	gi|1135078184|ref|XP_019891997.1| PREDICTED: fructose-bisphos...
596	0	gi|1321295853|ref|XP_023308503.1| fructose-bisphosphate aldol...
595	0	gi|1135093836|ref|XP_019895259.1| PREDICTED: fructose-bisphos...
comp25628_c0_seq1_6		NRLrnaseq,gb|KOX79881.1| Arginine kinase [Melipona quadrifasciata]
Score	E	Sequence
602	0	gi|1032734523|ref|XP_016845331.1| PREDICTED: arginine kinase ...
602	0	gi|1227104074|gb|OXU27017.1| hypothetical protein TSAR_013634...
602	0	gi|1402421651|gb|PZC81378.1| hypothetical protein B5X24_HaOG2...
602	0	gi|1199382034|ref|XP_021185573.1| arginine kinase isoform X1 ...
602	0	gi|1199382036|ref|XP_021185574.1| arginine kinase isoform X2 ...
comp25675_c0_seq1_5		NRLrnaseq, gb|AAN74984.1| 70kDa heat shock protein [Amphibalanus amphitrite]
Score	E	Sequence
1039	0	gi|29468050|gb|AAN74984.1| 70kDa heat shock protein [Amphibal...
1012	0	gi|728894870|gb|AIZ00749.1| heat shock cognate 70 protein [Se...
1012	0	gi|526299330|gb|AGR84220.1| heat shock protein 70 cognate-1 [...
1011	0	gi|12585261|sp|Q9U639.1|HSP7D_MANSE RecName: Full=Heat shock ...
1010	0	gi|985526070|gb|AMD09926.1| heat shock protein cognate 70 [La...
comp39617_c0_seq1_5		NRLrnaseq,gb|KFB39530.1 AGAP009623-PA-like protein (GAPDH)[Anopheles sinensis]
Score	E	Sequence
525	0	gi|1121082036|ref|XP_019542998.1| PREDICTED: glyceraldehyde-3...
524	0	gi|1403041099|ref|WP_110883482.1| type I glyceraldehyde-3-pho...
524	0	gi|1191450880|gb|ARQ84033.1| glyceraldehyde-3-phosphate dehyd...
523	0	gi|668450219|gb|KFB39530.1| AGAP009623-PA-like protein [Anoph...
523	0	gi|1069804261|ref|XP_018326439.1| PREDICTED: glyceraldehyde-3...
comp45721_c0_seq1_6		NRLrnaseq, dbj|BAM34601.1| waterborne settlement pheromone [Amphibalanus amphitrite]
Score	E	Sequence
186	2e-50	gi|398650607|dbj|BAM34601.1| waterborne settlement pheromone ...
46.6	0.043	gi|957838441|ref|XP_014669454.1| PREDICTED: uncharacterized p...
45.1	0.14	gi|762133295|ref|XP_011449845.1| PREDICTED: uncharacterized p...
42.7	0.86	gi|1242765339|ref|XP_022321955.1| uncharacterized protein LOC...
comp46691_c0_seq1_5		NRLrnaseq,ref|XP_012145252.1| PREDICTED: enolase isoform X1 [Megachile rotundata]
Score	E	Sequence
698	0	gi|91090950|ref|XP_967559.1| PREDICTED: enolase [Tribolium ca...
695	0	gi|1067090233|ref|XP_018006858.1| PREDICTED: enolase isoform ...
695	0	gi|1067090231|ref|XP_018006857.1| PREDICTED: enolase isoform ...
694	0	gi|1070206231|ref|XP_018372070.1| PREDICTED: enolase [Trachym...
694	0	gi|861651892|gb|KMQ98039.1| enolase isoform x2 [Lasius niger]
comp44049_c3_seq2_5		NRLrnaseq
Score	E	Sequence
827	0	gi|1339073983|ref|XP_023724274.1| alpha-1-inhibitor 3-like is...
825	0	gi|1330878007|gb|PNF16411.1| Murinoglobulin-1 [Cryptotermes s...
825	0	gi|1339073985|ref|XP_023724275.1| alpha-1-inhibitor 3-like is...
813	0	gi|803434036|dbj|BAR45601.1| alpha-2-macroglobulin 1 [Ammothe...
802	0	gi|803434038|dbj|BAR45602.1| alpha-2-macroglobulin 2 [Ammothe...
comp46953_c1_seq1_5		NRLrnaseq,ref|XP_002072489.2| uncharacterized protein Dwil_GK12466 [Drosophila willistoni]
Score	E	Sequence
285	1e-84	gi|1220117755|gb|ASN76824.1| prophenoloxidase activating fact...
283	1e-83	gi|907724662|ref|XP_013113565.1| PREDICTED: proclotting enzym...
282	2e-83	gi|557756620|ref|XP_005178046.1| PREDICTED: proclotting enzym...
281	5e-83	gi|1321315344|ref|XP_023299927.1| tryptase-like [Lucilia cupr...
279	2e-82	gi|1286112667|ref|XP_023035636.1| tryptase alpha/beta-1 isofo...
comp28056_c0_seq1_3		NRLrnaseq,ref|XP_013772610.1| PREDICTED: major vault protein-like [Limulus polyphemus]
Score	E	Sequence
1000	0	gi|1176092449|ref|XP_020616710.1| major vault protein-like is...
988	0	gi|908500784|ref|XP_013062172.1| PREDICTED: major vault prote...
988	0	gi|926615087|ref|XP_013772610.1| major vault protein-like [Li...
986	0	gi|156369881|ref|XP_001628202.1| predicted protein [Nematoste...
986	0	gi|1270063321|ref|XP_022794272.1| major vault protein-like [S...
comp46722_c0_seq1_6		NRLrnaseq
Score	E	Sequence
1377	0	gi|1228365612|ref|XP_021943696.1| translation elongation fact...
1374	0	gi|1121093567|ref|XP_019537420.1| PREDICTED: elongation facto...
1373	0	gi|1000198794|gb|KXJ72294.1| hypothetical protein RP20_CCG018...
1373	0	gi|307192568|gb|EFN75756.1| Elongation factor 2 [Harpegnathos...
1372	0	gi|157106351|ref|XP_001649284.1| elongation factor 2 isoform ...
comp48018_c0_seq1_5		NRLrnaseq
Score	E	Sequence
611	0	gi|1316145998|ref|XP_023218065.1| cystathionine beta-synthase...
600	0	gi|1370641311|gb|PSN49836.1| Cystathionine beta-synthase [Bla...
598	0	gi|1316145994|ref|XP_023218063.1| cystathionine beta-synthase...
598	0	gi|1316145996|ref|XP_023218064.1| cystathionine beta-synthase...
597	0	gi|1228016205|ref|XP_021940064.1| cystathionine beta-synthase...
comp52777_c0_seq1_1		NRLrnaseq
Score	E	Sequence
280	1e-79	gi|1022760991|gb|KZS07041.1| Uncharacterized protein APZ42_02...
279	4e-79	gi|321462722|gb|EFX73743.1| hypothetical protein DAPPUDRAFT_3...
250	2e-69	gi|242009020|ref|XP_002425291.1| paramyosin, putative [Pedicu...
249	7e-69	gi|1061489006|gb|ODN06045.1| hypothetical protein Ocin01_0062...
240	9e-66	gi|1233178974|ref|XP_022190928.1| uncharacterized protein LOC...
comp44179_c0_seq1_5		NRLrnaseq,ref|XP_014711566.1| PREDICTED: LOW QUALITY PROTEIN: tubulin alpha-1D chain-like [Equus asinus]
Score	E	Sequence
827	0	gi|749796492|ref|XP_011151658.1| tubulin alpha-1 chain [Harpe...
827	0	gi|1277519621|gb|PIS84548.1| Tubulin/FtsZ family, GTPase doma...
826	0	gi|930662959|gb|KPJ04585.1| Tubulin alpha chain [Papilio xuthus]
826	0	gi|755949888|ref|XP_011301242.1| PREDICTED: tubulin alpha-1 c...
826	0	gi|383855574|ref|XP_003703285.1| PREDICTED: tubulin alpha-1 c...
comp60031_c0_seq1_2		NRLrnaseq, ref|XP_015836063.1| PREDICTED: hemocyte protein-glutamine gamma-glutamyltransferase [Tribolium castaneum]
Score	E	Sequence
769	0	gi|1339093351|ref|XP_023707910.1| hemocyte protein-glutamine ...
749	0	gi|1227986773|ref|XP_021925069.1| LOW QUALITY PROTEIN: hemocy...
731	0	gi|1008441388|ref|XP_015836063.1| PREDICTED: hemocyte protein...
724	0	gi|926631519|ref|XP_013781491.1| hemocyte protein-glutamine g...
720	0	gi|1080067698|ref|XP_018576111.1| hemocyte protein-glutamine ...
comp44184_c0_seq1_4		NRLrnaseq,ref|XP_011691156.1| PREDICTED: 14-3-3 protein zeta isoform X1 [Wasmannia auropunctata]
Score	E	Sequence
424	3e-145	gi|780654137|ref|XP_011691156.1| PREDICTED: 14-3-3 protein ze...
424	4e-145	gi|752867673|ref|XP_011250874.1| 14-3-3 protein zeta isoform ...
423	5e-145	gi|817217639|ref|XP_012284740.1| 14-3-3 protein zeta isoform ...
424	8e-145	gi|759047052|ref|XP_011332536.1| PREDICTED: 14-3-3 protein ze...
422	1e-144	gi|751235035|ref|XP_011171284.1| PREDICTED: 14-3-3 protein ze...
comp81481_c0_seq1_6		NRLrnaseq,ref|XP_012262935.1| PREDICTED: hemocytin [Athalia rosae]
Score	E	Sequence
313	8e-83	gi|1133425065|ref|XP_019868297.1| PREDICTED: LOW QUALITY PROT...
296	2e-77	gi|1080037398|ref|XP_018579128.1| hemocytin isoform X2 [Anopl...
296	2e-77	gi|1080037396|ref|XP_018579127.1| hemocytin isoform X1 [Anopl...
286	2e-74	gi|1059417923|ref|XP_017781781.1| PREDICTED: hemocytin [Nicro...
283	2e-73	gi|1008452232|ref|XP_015839051.1| PREDICTED: hemocytin isofor...
comp26009_c0_seq1_5		NRLrnaseq,ref|XP_012283862.1| PREDICTED: serine protease 42-like isoform X2 [Orussus abietinus]
Score	E	Sequence
342	1e-106	gi|1317984862|ref|XP_023290776.1| serine protease 42 isoform ...
342	1e-106	gi|817215451|ref|XP_012283862.1| serine protease 42 isoform X...
337	8e-105	gi|817215458|ref|XP_012283865.1| serine protease 42 isoform X...
334	9e-104	gi|414151626|gb|AFW98986.1| prophenoloxidase activating facto...
332	4e-103	gi|970894895|ref|XP_015112900.1| PREDICTED: tryptase-2 [Diach...
comp46844_c0_seq1_4		NRLrnaseq
Score	E	Sequence
936	0	gi|1339048234|ref|XP_023712309.1| transketolase isoform X1 [C...
931	0	gi|759078808|ref|XP_011349198.1| PREDICTED: transketolase-lik...
929	0	gi|1101347802|ref|XP_018899753.1| PREDICTED: transketolase-li...
926	0	gi|1000753356|ref|XP_015599581.1| transketolase-like protein ...
926	0	gi|1227981810|ref|XP_021922517.1| transketolase isoform X1 [Z...
comp46810_c0_seq1_6		NRLrnaseq,ref|XP_013785591.1| PREDICTED: 60S ribosomal protein L4-like [Limulus polyphemus]
Score	E	Sequence
530	0	gi|926639091|ref|XP_013785591.1| 60S ribosomal protein L4-lik...
529	0	gi|383858571|ref|XP_003704774.1| PREDICTED: 60S ribosomal pro...
527	0	gi|817211013|ref|XP_012281621.1| 60S ribosomal protein L4 [Or...
526	0	gi|1016158766|gb|KZC05928.1| 60S ribosomal protein L4 [Dufour...
526	0	gi|1000735948|ref|XP_015590450.1| 60S ribosomal protein L4 [C...
comp47205_c0_seq1_2		NRLrnaseq, ref|XP_971685.1| PREDICTED: protein disulfide-isomerase A3 [Tribolium castaneum]
Score	E	Sequence
633	0	gi|1227997679|ref|XP_021930679.1| protein disulfide-isomerase...
632	0	gi|1339089176|ref|XP_023705720.1| protein disulfide-isomerase...
630	0	gi|91082695|ref|XP_971685.1| PREDICTED: protein disulfide-iso...
626	0	gi|359843226|gb|AEV89748.1| protein disulfide-isomerase [Schi...
625	0	gi|1080062236|ref|XP_018573152.1| protein disulfide-isomerase...
comp49782_c0_seq1_2		NRLrnaseq, gb|EFX69032.1| mitochondrial malate dehydrogenase [Daphnia pulex]
Score	E	Sequence
524	0	gi|321457956|gb|EFX69032.1| mitochondrial malate dehydrogenas...
522	0	gi|1022773341|gb|KZS17437.1| Malate dehydrogenase, mitochondr...
508	2e-176	gi|936605038|ref|XP_014216394.1| malate dehydrogenase, mitoch...
506	2e-175	gi|1227102356|gb|OXU25605.1| hypothetical protein TSAR_004134...
504	7e-175	gi|645011541|ref|XP_008214295.1| PREDICTED: malate dehydrogen...
comp43075_c0_seq1_4		NRLrnaseq,ref|XP_011640591.1| PREDICTED: basement membrane-specific heparan sulfate proteoglycan core protein isoform
Score	E	Sequence
829	0	gi|1330874660|gb|PNF14539.1| hypothetical protein B7P43_G1503...
829	0	gi|1330874658|gb|PNF14537.1| hypothetical protein B7P43_G1503...
829	0	gi|1330874657|gb|PNF14536.1| hypothetical protein B7P43_G1503...
829	0	gi|1330874659|gb|PNF14538.1| hypothetical protein B7P43_G1503...
822	0	gi|1227958565|ref|XP_021927431.1| basement membrane-specific ...
comp44680_c1_seq1_3		NRLrnaseq,ref|XP_012540410.1| PREDICTED: probable aconitate hydratase, mitochondrial [Monomorium pharaonis]
Score	E	Sequence
1201	0	gi|512932519|ref|XP_004932565.1| probable aconitate hydratase...
1197	0	gi|28971712|dbj|BAC65324.1| hypothetical protein [Antheraea y...
1196	0	gi|1274131838|ref|XP_022830539.1| aconitate hydratase, mitoch...
1194	0	gi|909575633|ref|XP_013143559.1| PREDICTED: probable aconitat...
1192	0	gi|1130266954|ref|XP_019771461.1| PREDICTED: probable aconita...
CL95.Contig1_Ba_mix		CYPRIDJPR2013,gb|ADJ94951.2| voltage-dependent anion-selective channel [Eriocheir sinensis]
Score	E	Sequence
398	2e-137	gi|1403041111|ref|WP_110883494.1| hypothetical protein [Gamma...
395	3e-136	gi|1022771377|gb|KZS15715.1| Voltage-dependent anion-selectiv...
393	1e-135	gi|307352167|gb|ADJ94951.2| voltage-dependent anion-selective...
392	4e-135	gi|1067061169|ref|XP_018016882.1| PREDICTED: voltage-dependen...
390	2e-134	gi|321466115|gb|EFX77112.1| hypothetical protein DAPPUDRAFT_2...
comp42418_c4_seq1_5		NRLrnaseq,ref|XP_013778554.1| PREDICTED: apolipophorins-like [Limulus polyphemus]
Score	E	Sequence
741	0	gi|1238859205|ref|XP_022246259.1| apolipophorins-like [Limulu...
713	0	gi|957846745|ref|XP_014673849.1| PREDICTED: uncharacterized p...
681	0	gi|1370637396|gb|PSN46112.1| hypothetical protein C0J52_17248...
678	0	gi|588294489|gb|AHK23026.1| beta-1,3-glucan-binding protein p...
676	0	gi|1339068389|ref|XP_023721293.1| uncharacterized protein LOC...
comp48075_c0_seq1_4		NRLrnaseq,gb|EHJ66818.1| putative phosphoglycerate kinase [Danaus plexippus]
Score	E	Sequence
536	0	gi|1418909631|ref|XP_025412047.1| phosphoglycerate kinase [Si...
536	0	gi|1209688625|gb|OWR43923.1| putative phosphoglycerate kinase...
535	0	gi|913306071|ref|XP_013183449.1| PREDICTED: phosphoglycerate ...
532	0	gi|662201250|ref|XP_008473873.1| PREDICTED: phosphoglycerate ...
532	0	gi|91084675|ref|XP_968140.1| PREDICTED: phosphoglycerate kina...
comp25593_c0_seq1_5		NRLrnaseq
Score	E	Sequence
879	0	gi|645163196|gb|AIB04221.1| glutamate dehydrogenase [Fennerop...
874	0	gi|985525238|gb|AMD09632.1| glutamate dehydrogenase [Penaeus ...
874	0	gi|186920389|gb|ACC95446.1| glutamate dehydrogenase [Litopena...
870	0	gi|1268885764|gb|ATN39850.1| glutamate dehydrogenase [Macrobr...
869	0	gi|347015079|gb|AEO72077.1| glutamate dehydrogenase [Eriochei...
comp49100_c0_seq1_2		NRLrnaseq,ref|XP_011184596.1| PREDICTED: cofilin/actin-depolymerizing factor homolog [Bactrocera cucurbitae]
Score	E	Sequence
216	2e-67	gi|158300588|ref|XP_552148.2| AGAP012056-PA [Anopheles gambia...
216	2e-67	gi|1108463730|emb|CRL08088.1| CLUMA_CG020848, isoform A [Clun...
216	2e-67	gi|157103741|ref|XP_001648107.1| cofilin/actin-depolymerizing...
215	3e-67	gi|751459735|ref|XP_011184596.1| PREDICTED: cofilin/actin-dep...
215	3e-67	gi|499002174|ref|XP_004534773.1| cofilin/actin-depolymerizing...
CL775.Contig2_Ba_mix_4		Shell,gb|EFX74857.1hypotheticalproteinDAPPUDRAFT_323929(vitellogenin?)[Daphniapulex]
Score	E	Sequence
226	1e-56	gi|169219461|dbj|BAG12118.1| vitellogenin [Lethocerus deyrollei]
218	4e-54	gi|312190375|dbj|BAJ33507.1| vitellogenin [Trigonotylus caele...
214	1e-52	gi|321463844|gb|EFX74857.1| hypothetical protein DAPPUDRAFT_3...
206	4e-50	gi|530407649|gb|AGT28481.1| vitellogenin 2 [Pseudodiaptomus a...
198	1e-47	gi|469658251|gb|AGH68974.1| vitellogenin [Eurytemora affinis]
comp25629_c1_seq1_3
Score	E	Sequence
342	6e-92	gi|321463844|gb|EFX74857.1| hypothetical protein DAPPUDRAFT_3...
321	4e-85	gi|1325307286|ref|XP_023335259.1| vitellogenin-2-like [Euryte...
316	2e-83	gi|953520299|gb|ALO75636.1| vitellogenin 1 [Tigriopus kingsej...
309	2e-81	gi|211909238|gb|ACJ12892.1| vitellogenin 2 [Tigriopus japonicus]
307	8e-81	gi|167676448|gb|ABZ91537.1| vitellogenin [Tigriopus japonicus]
CL565.Contig1_Ba_mix_1		Shell,gb|ACJ12892.1vitellogenin2[Tigriopusjaponicus]
Score	E	Sequence
231	3e-57	XP_023326726.1 vitellogenin-1-like [Eurytemora affinis]
228	3e-56	ACJ12892.1 vitellogenin 2 [Tigriopus japonicus]
223	1e-54	AGH68974.1 vitellogenin [Eurytemora affinis]
220	6e-54	XP_023326727.1 vitellogenin-5-like [Eurytemora affinis]
203	1e-48	ABZ91537.1 vitellogenin [Tigriopus japonicus]
CL68.Contig2_Ba_mix		CYPRIDJPR2013,gb|AAR33079.1| settlement inducing protein complex [Amphibalanus amphitrite]
Score	E	Sequence
3093	0	AAR33079.1 settlement inducing protein complex [Amphibalanus ...
3054	0	AMR58954.1 settlement-inducing protein complex [Amphibalanus ...
2384	0	AFY13480.1 MULTIFUNCin [Balanus glandula]
2366	0	AFY13481.1 MULTIFUNCin [Semibalanus cariosus]
2128	0	AFY13482.1 MULTIFUNCin [Chthamalus fissus]
CL775.Contig2_Ba_mix_4		Shell,gb|EFX74857.1hypotheticalproteinDAPPUDRAFT_323929(vitellogenin?)[Daphniapulex]
Score	E	Sequence
226	1e-56	gi|169219461|dbj|BAG12118.1| vitellogenin [Lethocerus deyrollei]
218	4e-54	gi|312190375|dbj|BAJ33507.1| vitellogenin [Trigonotylus caele...
214	1e-52	gi|321463844|gb|EFX74857.1| hypothetical protein DAPPUDRAFT_3...
206	4e-50	gi|530407649|gb|AGT28481.1| vitellogenin 2 [Pseudodiaptomus a...
198	1e-47	gi|469658251|gb|AGH68974.1| vitellogenin [Eurytemora affinis]
comp25903_c0_seq1_3		NRLrnaseq,gb|AAR33079.1| settlement inducing protein complex[Amphibalanus amphitrite]
Score	E	Sequence
1608	0	AAR33079.1 settlement inducing protein complex [Amphibalanus ...
1580	0	AMR58954.1 settlement-inducing protein complex [Amphibalanus ...
1197	0	AFY13481.1 MULTIFUNCin [Semibalanus cariosus]
1186	0	AFY13480.1 MULTIFUNCin [Balanus glandula]
1032	0	AFY13482.1 MULTIFUNCin [Chthamalus fissus]
comp44361_c1_seq1_4		NRLrnaseq,ref|XP_014478075.1| PREDICTED: basement membrane-specific heparan sulfate proteoglycan core protein isoform
Score	E	Sequence
2938	0	XP_021927431.1 basement membrane-specific heparan sulfate pro...
2671	0	XP_014478075.1 PREDICTED: basement membrane-specific heparan ...
2670	0	XP_014478061.1 PREDICTED: basement membrane-specific heparan ...
2661	0	XP_025267687.1 basement membrane-specific heparan sulfate pro...
2655	0	XP_019887329.1 PREDICTED: basement membrane-specific heparan ...
CL534.Contig3_Ba_mix_6		Shell,ref|XP_015438590.1PREDICTED:14-3-3proteinzeta[Dufoureanovaeangliae]
Score	E	Sequence
466	2e-160	XP_015438590.1 PREDICTED: 14-3-3 protein zeta [Dufourea novae...
464	9e-160	XP_017790546.1 PREDICTED: 14-3-3 protein zeta isoform X2 [Hab...
463	2e-159	XP_015587255.1 14-3-3 protein zeta isoform X3 [Cephus cinctus]
462	4e-159	XP_003692803.1 PREDICTED: 14-3-3 protein zeta isoform X1 [Api...
462	5e-159	XP_011499034.1 PREDICTED: 14-3-3 protein zeta isoform X1 [Cer...
comp48940_c0_seq1_1		NRLrnaseq
Score	E	Sequence
632	0	XP_019891996.1 PREDICTED: fructose-bisphosphate aldolase isof...
632	0	XP_005182614.1 PREDICTED: fructose-bisphosphate aldolase isof...
627	0	AID61753.1 fructose 1,6-biphosphate-aldolase A [Penaeus chine...
626	0	XP_023308502.1 fructose-bisphosphate aldolase isoform X1 [Luc...
625	0	XP_021954512.1 fructose-bisphosphate aldolase-like isoform X1...

## Sheet: Annotations
Accession Number	Annotation	Go Term
comp46689_c0_seq1_6	NRLrnaseq,gb|ACJ12892.1| vitellogenin 2 [Tigriopus japonicus]	Reproduction
comp47893_c0_seq1_2	NRLrnaseq,gb|ACJ12892.1| vitellogenin 2 [Tigriopus japonicus]	Reproduction
comp25629_c1_seq1_3	NRLrnaseq,gb|EFX74857.1| hypothetical protein DAPPUDRAFT_323929,vitelogenin?, [Daphnia pulex]	Reproduction
71361896|gb	AAR33079.1 settlement inducing protein complex [Balanus amphitrite]	Pheromone
comp41028_c0_seq1_2	NRLrnaseq,gb|AFY13482.1| MULTIFUNCin [Chthamalus fissus]	Pheromone
CL565.Contig1_Ba_mix_1	Shell,gb|ACJ12892.1vitellogenin2[Tigriopusjaponicus]	Reproduction
CL68.Contig2_Ba_mix	CYPRIDJPR2013,gb|AAR33079.1| settlement inducing protein complex [Amphibalanus amphitrite]	Pheromone
comp44361_c2_seq6_2	basement membrane-specific heparan sulfate proteoglycan core protein isoform X17 [Zootermopsis nevadensis]	Cellular morphogenesis
CL775.Contig2_Ba_mix_4	Shell,gb|EFX74857.1hypotheticalproteinDAPPUDRAFT_323929(vitellogenin?)[Daphniapulex]	Reproduction
comp46684_c0_seq1_6	NRLrnaseq,gb|ENN77259.1| hypothetical protein YQE_06088, EF-1,partial [Dendroctonus ponderosae]	Translation/Transcription
comp46800_c0_seq1_5	NRLrnaseq,gb|EFX80526.1| hypothetical protein DAPPUDRAFT_51170,aldehyde dehydrogenase? [Daphnia pulex]	Metabolism/Homeostasis
comp46865_c0_seq1_4	NRLrnaseq,gb|ACB36913.1| F1-ATP synthase beta subunit [Litopenaeus vannamei]	Metabolism/Homeostasis
comp25618_c0_seq1_5	NRLrnaseq,dbj|BAM34601.1| waterborne settlement pheromone [Amphibalanus amphitrite]	Pheromone
comp25903_c0_seq1_3	NRLrnaseq,gb|AAR33079.1| settlement inducing protein complex[Amphibalanus amphitrite]	Pheromone
comp25589_c1_seq1_6	gi|555299277|gb|AGZ13694.1| sodium potassium ATPase subunit a...	Metabolism/Homeostasis
CL3592.Contig1_Ba_mix_5	Shell,emb|CAB99474.1actin[Daphniamagna]	Cellular morphogenesis
comp39642_c2_seq1_4	NRLrnaseq,gb|ADD24150.1| Tubulin beta chain [Lepeophtheirus salmonis]	Cellular morphogenesis
comp46771_c0_seq1_4	NRLrnaseq,ref|XP_314018.2| AGAP005134-PA [Anopheles gambiae str. PEST]	Metabolism/Homeostasis
comp47467_c0_seq1_1	NRLrnaseq,gb|AHK23026.1| beta-1,3-glucan-binding protein precursor[Astacus astacus]	Immunity
CL288.Contig3_Ba_mix	CYPRIDJPR2013,ref|XP_005182615.1| PREDICTED: fructose-bisphosphate aldolase isoform X2 [Musca domestica]	Metabolism/Homeostasis
comp25628_c0_seq1_6	NRLrnaseq,gb|KOX79881.1| Arginine kinase [Melipona quadrifasciata]	Protein regulation
comp25675_c0_seq1_5	NRLrnaseq, gb|AAN74984.1| 70kDa heat shock protein [Amphibalanus amphitrite]	Protein regulation
comp39617_c0_seq1_5	NRLrnaseq,gb|KFB39530.1 AGAP009623-PA-like protein (GAPDH)[Anopheles sinensis]	Metabolism/Homeostasis
comp44361_c1_seq1_4	NRLrnaseq,ref|XP_014478075.1| PREDICTED: basement membrane-specific heparan sulfate proteoglycan core protein isoform	Cellular morphogenesis
comp45721_c0_seq1_6	NRLrnaseq, dbj|BAM34601.1| waterborne settlement pheromone [Amphibalanus amphitrite]	Pheromone
comp46691_c0_seq1_5	NRLrnaseq,ref|XP_012145252.1| PREDICTED: enolase isoform X1 [Megachile rotundata]	Metabolism/Homeostasis
comp44049_c3_seq2_5	gi|1339073983|ref|XP_023724274.1| alpha-1-inhibitor 3-like is...	Cellular morphogenesis
comp46953_c1_seq1_5	NRLrnaseq,ref|XP_002072489.2| uncharacterized protein Dwil_GK12466 [Drosophila willistoni]	Immunity
comp28056_c0_seq1_3	NRLrnaseq,ref|XP_013772610.1| PREDICTED: major vault protein-like [Limulus polyphemus]	Protein regulation
comp46722_c0_seq1_6	gi|1228365612|ref|XP_021943696.1| translation elongation fact...	Translation/Transcription
comp48018_c0_seq1_5	gi|1316145998|ref|XP_023218065.1| cystathionine beta-synthase...	Metabolism/Homeostasis
comp52777_c0_seq1_1	gi|242009020|ref|XP_002425291.1| paramyosin, putative [Pedicu...	Cellular morphogenesis
comp44179_c0_seq1_5	NRLrnaseq,ref|XP_014711566.1| PREDICTED: LOW QUALITY PROTEIN: tubulin alpha-1D chain-like [Equus asinus]	Cellular morphogenesis
comp60031_c0_seq1_2	NRLrnaseq, ref|XP_015836063.1| PREDICTED: hemocyte protein-glutamine gamma-glutamyltransferase [Tribolium castaneum]	Protein regulation
comp44184_c0_seq1_4	NRLrnaseq,ref|XP_011691156.1| PREDICTED: 14-3-3 protein zeta isoform X1 [Wasmannia auropunctata]	Protein regulation
comp81481_c0_seq1_6	NRLrnaseq,ref|XP_012262935.1| PREDICTED: hemocytin [Athalia rosae]	Cellular morphogenesis
CL534.Contig3_Ba_mix_6	Shell,ref|XP_015438590.1PREDICTED:14-3-3proteinzeta[Dufoureanovaeangliae]	Protein regulation
comp26009_c0_seq1_5	NRLrnaseq,ref|XP_012283862.1| PREDICTED: serine protease 42-like isoform X2 [Orussus abietinus]	Protein regulation
comp46844_c0_seq1_4	gi|1339048234|ref|XP_023712309.1| transketolase isoform X1 [C...	Metabolism/Homeostasis
comp46810_c0_seq1_6	NRLrnaseq,ref|XP_013785591.1| PREDICTED: 60S ribosomal protein L4-like [Limulus polyphemus]	translation/Transcription
comp47205_c0_seq1_2	NRLrnaseq, ref|XP_971685.1| PREDICTED: protein disulfide-isomerase A3 [Tribolium castaneum]	Protein regulation
comp49782_c0_seq1_2	NRLrnaseq, gb|EFX69032.1| mitochondrial malate dehydrogenase [Daphnia pulex]	Metabolism/Homeostasis
comp48940_c0_seq1_1	AID61753.1 fructose 1,6-biphosphate-aldolase A [Penaeus chine...	Metabolism/Homeostasis
comp43075_c0_seq1_4	NRLrnaseq,ref|XP_011640591.1| PREDICTED: basement membrane-specific heparan sulfate proteoglycan core protein isoform	Cellular morphogenesis
comp44680_c1_seq1_3	NRLrnaseq,ref|XP_012540410.1| PREDICTED: probable aconitate hydratase, mitochondrial [Monomorium pharaonis]	Metabolism/Homeostasis
CL95.Contig1_Ba_mix	CYPRIDJPR2013,gb|ADJ94951.2| voltage-dependent anion-selective channel [Eriocheir sinensis]	Metabolism/Homeostasis
comp42418_c4_seq1_5	NRLrnaseq,ref|XP_013778554.1| PREDICTED: apolipophorins-like [Limulus polyphemus]	Metabolism/Homeostasis
comp48075_c0_seq1_4	NRLrnaseq,gb|EHJ66818.1| putative phosphoglycerate kinase [Danaus plexippus]	Protein regulation
comp25593_c0_seq1_5	gi|645163196|gb|AIB04221.1| glutamate dehydrogenase [Fennerop...	Metabolism/Homeostasis
comp49100_c0_seq1_2	NRLrnaseq,ref|XP_011184596.1| PREDICTED: cofilin/actin-depolymerizing factor homolog [Bactrocera cucurbitae]	Cellular morphogenesis

## Sheet: Pie Chart
1	Cellular morphogenesis			Pheromone	6
2	Cellular morphogenesis			Cellular morphogenesis	10
3	Cellular morphogenesis			Metabolism/Homeostasis	15
4	Cellular morphogenesis			Translation/Transcription	3
5	Cellular morphogenesis			Immune system/Stress response	2
6	Cellular morphogenesis			Protein regulation	9
7	Cellular morphogenesis			Reproduction	5
8	Cellular morphogenesis
9	Cellular morphogenesis
10	Cellular morphogenesis
1	Immunity
2	Immunity
1	Metabolism/Homeostasis
2	Metabolism/Homeostasis
3	Metabolism/Homeostasis
4	Metabolism/Homeostasis
5	Metabolism/Homeostasis
6	Metabolism/Homeostasis
7	Metabolism/Homeostasis
8	Metabolism/Homeostasis
9	Metabolism/Homeostasis
10	Metabolism/Homeostasis
11	Metabolism/Homeostasis
12	Metabolism/Homeostasis
13	Metabolism/Homeostasis
14	Metabolism/Homeostasis
15	Metabolism/Homeostasis
1	Pheromone
2	Pheromone
3	Pheromone
4	Pheromone
5	Pheromone
6	Pheromone
1	Protein regulation
2	Protein regulation
3	Protein regulation
4	Protein regulation
5	Protein regulation
6	Protein regulation
7	Protein regulation
8	Protein regulation
9	Protein regulation
1	Reproduction
2	Reproduction
3	Reproduction
4	Reproduction
5	Reproduction
1	Translation/Transcription
2	Translation/Transcription
3	translation/Transcription
